# Supplementary material for: Genome-Wide Identification of GRAS Gene Family and Their Responses to Abiotic Stress in Medicago sativa
Source: Int J Mol Sci. 2021 Jul 20;22(14):7729. doi: 10.3390/ijms22147729 (PMC8304046; doi:10.3390/ijms22147729)
Supplement: Supplementary file 1 [file ijms-22-07729-s001.zip]

Archive with 11 entries (11 files):
- supps resubmitted 2/Fig.S1.jpg
- supps resubmitted 2/Figure S2.jpg
- supps resubmitted 2/Figure S3.jpg
- supps resubmitted 2/Table_S1.xlsx
- supps resubmitted 2/Table_S2 .xlsx
- supps resubmitted 2/Table_S3.xlsx
- supps resubmitted 2/Table_S4.xlsx
- supps resubmitted 2/Table_S5.xlsx
- supps resubmitted 2/Table_S6.xlsx
- supps resubmitted 2/Table_S7.xlsx
- supps resubmitted 2/Table_S8.xlsx
