# Supplementary material for: Genome-Wide Identification of GRAS Gene Family and Their Responses to Abiotic Stress in Medicago sativa
Source: Int J Mol Sci. 2021 Jul 20;22(14):7729. doi: 10.3390/ijms22147729 (PMC8304046; doi:10.3390/ijms22147729)
Supplement: Supplementary file 1 [file ijms-22-07729-s001.zip › supps resubmitted 2/Table_S2 .xlsx]

## Sheet: M.sativa and Glycine max
Table S2: The collinearity relationships of the MsGRAS genes in four species
Medicago sativa and Glycine max	Chr 1	Chr 2	Chr 3	Chr 4	Chr 5	Chr 6	Chr 7	Chr 8
	MsGRAS1==Glyma.02G012000.1.Gly-Chr02	MsGRAS5==Glyma.04G150500.1.Gly-Chr04	MsGRAS12==Glyma.11G150100.1.Gly-Chr11	MsGRAS17==Glyma.11G138100.1.Gly-Chr11	MsGRAS27==Glyma.01G226600.1.Gly-Chr01		MsGRAS38==Glyma.16G053000.1.Gly-Chr16	MsGRAS44==Glyma.07G039400.1.Gly-Chr07
	MsGRAS1==Glyma.03G219900.1.Gly-Chr03	MsGRAS10==Glyma.11G138000.1.Gly-Chr11	MsGRAS13==Glyma.11G216500.1.Gly-Chr11	MsGRAS18==Glyma.11G138000.1.Gly-Chr11	MsGRAS27==Glyma.11G016100.1.Gly-Chr11		MsGRAS38==Glyma.19G096400.1.Gly-Chr19	MsGRAS44==Glyma.16G008200.1.Gly-Chr16
	MsGRAS1==Glyma.10G012500.1.Gly-Chr10	MsGRAS10==Glyma.12G061900.1.Gly-Chr12	MsGRAS13==Glyma.18G040000.1.Gly-Chr18	MsGRAS18==Glyma.12G061900.1.Gly-Chr12	MsGRAS28==Glyma.05G103400.1.Gly-Chr05		MsGRAS39==Glyma.01G079500.1.Gly-Chr01	MsGRAS45==Glyma.08G237300.1.Gly-Chr08
	MsGRAS1==Glyma.19G216700.1.Gly-Chr19	MsGRAS10==Glyma.13G337600.1.Gly-Chr13	MsGRAS15==Glyma.04G251900.1.Gly-Chr04	MsGRAS18==Glyma.13G337600.1.Gly-Chr13	MsGRAS28==Glyma.17G162800.1.Gly-Chr17		MsGRAS39==Glyma.01G079500.1.Gly-Chr01	MsGRAS45==Glyma.15G213300.1.Gly-Chr15
		MsGRAS10==Glyma.15G036900.1.Gly-Chr15	MsGRAS15==Glyma.06G110800.1.Gly-Chr06	MsGRAS18==Glyma.15G036900.1.Gly-Chr15	MsGRAS33==Glyma.04G251900.1.Gly-Chr04		MsGRAS39==Glyma.01G136300.1.Gly-Chr01	MsGRAS46==Glyma.01G194200.1.Gly-Chr01
		MsGRAS2==Glyma.09G036500.1.Gly-Chr09	MsGRAS15==Glyma.13G081700.1.Gly-Chr13	MsGRAS19==Glyma.11G138600.1.Gly-Chr11	MsGRAS33==Glyma.06G110800.1.Gly-Chr06		MsGRAS39==Glyma.03G031800.1.Gly-Chr03	MsGRAS46==Glyma.05G103400.1.Gly-Chr05
		MsGRAS2==Glyma.15G141300.1.Gly-Chr15	MsGRAS16==Glyma.04G242100.2.Gly-Chr04	MsGRAS19==Glyma.12G062200.1.Gly-Chr12	MsGRAS33==Glyma.13G081700.1.Gly-Chr13		MsGRAS41==Glyma.07G133100.1.Gly-Chr07	MsGRAS46==Glyma.17G162800.1.Gly-Chr17
		MsGRAS6==Glyma.12G197300.1.Gly-Chr12	MsGRAS16==Glyma.06G121300.1.Gly-Chr06	MsGRAS19==Glyma.13G337200.1.Gly-Chr13	MsGRAS34==Glyma.02G297700.1.Gly-Chr02		MsGRAS41==Glyma.18G182500.4.Gly-Chr18	MsGRAS47==Glyma.05G103400.1.Gly-Chr05
		MsGRAS6==Glyma.13G304900.1.Gly-Chr13	MsGRAS16==Glyma.13G037100.1.Gly-Chr13	MsGRAS19==Glyma.15G037200.2.Gly-Chr15	MsGRAS34==Glyma.08G325900.1.Gly-Chr08		MsGRAS42==Glyma.09G270000.1.Gly-Chr09	MsGRAS47==Glyma.17G162800.1.Gly-Chr17
		MsGRAS7==Glyma.11G138600.1.Gly-Chr11	MsGRAS16==Glyma.14G119100.1.Gly-Chr14	MsGRAS20==Glyma.11G138100.1.Gly-Chr11	MsGRAS34==Glyma.14G016000.1.Gly-Chr14		MsGRAS42==Glyma.18G220100.1.Gly-Chr18	MsGRAS49==Glyma.01G194200.1.Gly-Chr01
		MsGRAS7==Glyma.12G062200.1.Gly-Chr12		MsGRAS20==Glyma.12G062000.1.Gly-Chr12	MsGRAS34==Glyma.18G081100.1.Gly-Chr18		MsGRAS43==Glyma.02G012000.1.Gly-Chr02	MsGRAS49==Glyma.05G105600.1.Gly-Chr05
		MsGRAS7==Glyma.13G337200.1.Gly-Chr13		MsGRAS23==Glyma.11G096500.1.Gly-Chr11	MsGRAS35==Glyma.02G306200.1.Gly-Chr02		MsGRAS43==Glyma.03G219900.1.Gly-Chr03	MsGRAS49==Glyma.11G047700.1.Gly-Chr11
		MsGRAS7==Glyma.15G037200.2.Gly-Chr15		MsGRAS23==Glyma.12G022600.1.Gly-Chr12	MsGRAS35==Glyma.14G006900.1.Gly-Chr14		MsGRAS43==Glyma.10G012500.1.Gly-Chr10	MsGRAS49==Glyma.17G160800.1.Gly-Chr17
		MsGRAS9==Glyma.11G138100.1.Gly-Chr11		MsGRAS24==Glyma.11G096000.1.Gly-Chr11			MsGRAS43==Glyma.19G216700.1.Gly-Chr19	MsGRAS50==Glyma.05G049300.2.Gly-Chr05
		MsGRAS9==Glyma.13G337400.1.Gly-Chr13		MsGRAS24==Glyma.12G022100.2.Gly-Chr12				MsGRAS50==Glyma.17G131200.1.Gly-Chr17
		MsGRAS9==Glyma.15G037100.1.Gly-Chr15		MsGRAS25==Glyma.11G092000.1.Gly-Chr11				MsGRAS51==Glyma.07G266500.1.Gly-Chr07
				MsGRAS25==Glyma.12G018100.1.Gly-Chr12				MsGRAS51==Glyma.09G011800.1.Gly-Chr09
				MsGRAS26==Glyma.08G146900.1.Gly-Chr08				MsGRAS51==Glyma.15G116300.1.Gly-Chr15
								MsGRAS51==Glyma.17G007600.2.Gly-Chr17

## Sheet: M.sativa and Oryza sativa
Medicago sativa and Oryza sativa	Chr 1	Chr 2	Chr 3	Chr 4	Chr 5	Chr 6	Chr 7	Chr 8
		MsGRAS7==Oryza-transcript:BGIOSGA018951-Oryza-5	MsGRAS16==Oryza-transcript:BGIOSGA000383-Oryza-1	MsGRAS19==Oryza-transcript:BGIOSGA004778-Oryza-1				MsGRAS46==Oryza-transcript:BGIOSGA026051-Oryza-7
				MsGRAS24==Oryza-transcript:BGIOSGA005161-Oryza-1				MsGRAS49==Oryza-transcript:BGIOSGA026037-Oryza-7
				MsGRAS24==Oryza-transcript:BGIOSGA005161-Oryza-1

## Sheet: M.sativa and M.truncatula
Medicago savita and Medicago truncula	Chr 1	Chr 2	Chr 3	Chr 4	Chr 5	Chr 6	Chr 7	Chr 8
	MsGRAS1==Mt:AES61646-Chr1	MsGRAS10==Mt:AES88870-Chr4	MsGRAS13==Mt:KEH34625-Chr3	MsGRAS19==Mt:AES67624-Chr2	MsGRAS28==Mt:AES90673-Chr5	MsGRAS36==Mt:KEH26209-Chr6	MsGRAS41==Mt-:KEH22901-Chr7	MsGRAS44==Mt-:AET01770-Chr8
	MsGRAS1==Mt:AES82193-Chr7	MsGRAS2==Mt:AES65005-Chr2	MsGRAS15==Mt:AES71327-Chr3	MsGRAS18==Mt:AES88870-Chr4	MsGRAS28==Mt:AES94576-Chr5	MsGRAS37==Mt:KEH26209-Chr6	MsGRAS43==Mt-:AES61646-Chr1	MsGRAS45==Mt-:KEH19159-Chr8
		MsGRAS6==Mt:AES67303-Chr2	MsGRAS15==Mt:AES97716-Chr5	MsGRAS19==Mt:AES88864-Chr4	MsGRAS33==Mt:AES97716-Chr5		MsGRAS43==Mt-:AES82193-Chr7	MsGRAS46==Mt-:AES90673-Chr4
		MsGRAS7==Mt:AES67616-Chr2	MsGRAS16==Mt:KEH35404-Chr1	MsGRAS19==Mt:KEH22901-Chr7	MsGRAS34==Mt:AES70512-Chr3			MsGRAS46==Mt-:AES94576-Chr5
		MsGRAS7==Mt:AES88867-Chr4	MsGRAS16==Mt:KEH40473-Chr1	MsGRAS22==Mt:AES70512-Chr3	MsGRAS35==Mt:AET00925-Chr5			MsGRAS47==Mt-:AES90725-Chr4
				MsGRAS25==Mt:AES89611-Chr4				MsGRAS47==Mt-:AES94576-Chr5
				MsGRAS26==Mt:AET04693-Chr8				MsGRAS49==Mt-:AES94536-Chr5
								MsGRAS50==Mt-:KEH31708-Chr4
								MsGRAS51==Mt-:AES64514-Chr2
								MsGRAS51==Mt-:AES92768-Chr4

## Sheet: Arabidopsis and M. sativa
Medicago sativa and Arabidopsis thaliana	Chr 1	Chr 2	Chr 3	Chr 4	Chr 5	Chr 6	Chr 7	Chr 8
		MsGRAS9==AT2G29060.1.TAIR10-Chr2	MsGRAS16==AT1G21450.1.TAIR10-Chr1	MsGRAS19==AT2G29060.1.TAIR10-Chr2	Ms-MsGRAS28==At-AT3G49950.1.TAIR10-Chr3		MsGRAS39==AT2G45160.1.TAIR10-Chr2	MsGRAS47==AT3G49950.1.TAIR10-Chr3
		MsGRAS9==AT5G59450.1.TAIR10-Chr5	MsGRAS15==AT4G08250.1.TAIR10-Chr4	MsGRAS18==AT3G46600.1.TAIR10-Chr3	Ms-MsGRAS28==At-AT5G67411.1.TAIR10-Chr5		MsGRAS39==AT3G60630.1.TAIR10-Chr3	MsGRAS47==AT5G67411.1.TAIR10-Chr5
				MsGRAS20==AT2G29065.1.TAIR10-Chr2				MsGRAS49==AT4G37650.1.TAIR10-Chr4
				MsGRAS20==AT3G46600.1.TAIR10-Chr3				MsGRAS50==AT1G63100.1.TAIR10-Chr1
								MsGRAS51==AT4G17230.1.TAIR10-Chr4
