# Supplementary material for: Genome-Wide Identification of GRAS Gene Family and Their Responses to Abiotic Stress in Medicago sativa
Source: Int J Mol Sci. 2021 Jul 20;22(14):7729. doi: 10.3390/ijms22147729 (PMC8304046; doi:10.3390/ijms22147729)
Supplement: Supplementary file 1 [file ijms-22-07729-s001.zip › supps resubmitted 2/Table_S3.xlsx]

## Sheet: Sheet1
Table S3: Analysis and distribution of conserved motifs in MsGRAS proteins
Motif	Width	Best possible match
Motif-1	41	ASPYLKFAYFTANQAILEAVEGEERVHIIDFDIMQGFQWPS	VHIID
Motif-2	29	NVVACEGVERVERPETYGKWRVRMTRAGF
Motif-3	29	EGNYNSPFFVTRFVEALFYYSALFDSLEA
Motif-4	21	NGCLLLGWKGRPLLSASAWRP	SAW
Motif-5	29	SKERVZETGRRLANFAESLNVPFEFNAVA
Motif-6	19	GDPMQRLAAYFAEALZARL
Motif-7	17	FLRLIKKLNPKIVTLVE
Motif-8	20	SGEALAVNCVMRLHNLPDES
Motif-9	50	YMTSDEDDQERGSWGKWLGVEGFRGVNISYGNHCQAKLLLGLFNDGYRVE
Motif-10	11	GGPPHLRITGI
