# Supplementary material for: Genome-Wide Identification of GRAS Gene Family and Their Responses to Abiotic Stress in Medicago sativa
Source: Int J Mol Sci. 2021 Jul 20;22(14):7729. doi: 10.3390/ijms22147729 (PMC8304046; doi:10.3390/ijms22147729)
Supplement: Supplementary file 1 [file ijms-22-07729-s001.zip › supps resubmitted 2/Table_S4.xlsx]

## Sheet: expression (2)
Table S4: The relative expression level of 51 MsGRAS genes under various treatments of abiotic stress and treatment time
Gene ID	RD	R0	RS-3h	RS-27h	L0	LS-3h	LS-27h	R0 vs RS3_pvalue	R0 vs RS27_pvalue	L0 vs LS3_pvalue	L0 vs LS27_pvalue
MsGRAS37	0.833333	22.75	0	8	11.75	0.25	0.75	0.0297466	0.393554	0.0597472	0.0152333
MsGRAS8	1.5	0.25	1	0	1.5	0	0	0.876205	0.834197	0.105178	0.0858228
MsGRAS36	0	16.5	2	0	7.75	0	0	0.207424	0.634751	0.121757	0.128203
MsGRAS25	22.5	6.5	0	11.75	8.75	6.75	4.5	0.177396	0.0368216	0.157476	0.160966
MsGRAS9	11.3333	18	1.5	16	16.5	11.5	12.5	0.327961	0.450022	0.195543	0.150615
MsGRAS41	1.16667	0.5	7	2.25	1	1	0.5	0.697446	0.457444	0.312695	0.205242
MsGRAS22	0.666667	37.5	0	0	18.25	0	0	0.892517	0.861871	0.356108	0.78729
MsGRAS20	0.166667	36	0	0	4.25	0	0	0.0698589	0.030248	0.423712	0.871463
MsGRAS39	1.16667	14.75	0	1.75	20.75	0	0	0.255466	0.831282	0.426485	0.642828
MsGRAS40	15	26.5	0.25	44.5	25.75	135.5	100.75	0.450682	0.987456	0.462998	0.924921
MsGRAS16	1.66667	13.25	43.5	0.5	1.25	0	0	0.485366	0.28631	0.582943	0.722226
MsGRAS19	8	1.25	0.75	10	0.25	17.75	21.75	0.898359	0.303274	0.587045	0.865193
MsGRAS49	1.83333	11	10	4	0.75	0	0.25	0.371003	0.593001	0.604556	0.517708
MsGRAS35	187.5	35.25	40	8.25	17	1.75	2	0.517175	0.398	0.611899	0.219952
MsGRAS10	2.33333	75.5	3.25	4.5	2	5.25	3.25	0.103172	0.0162143	0.641049	0.380002
MsGRAS42	2.5	2.75	49.5	3	0.5	0.75	7.75	0.736074	0.134717	0.672021	0.736071
MsGRAS17	31.5	2	19.75	11.25	0.5	4	4.5	0.836305	0.967911	0.672021	0.858778
MsGRAS5	0.333333	0.5	0	0.25	5	0	0	0.835527	0.971848	0.678581	0.0174878
MsGRAS6	4.83333	1.25	4.75	3.5	0	0	2.5	0.7039	0.649663	0.705031	NA
MsGRAS27	541.333	1.75	5.25	43.25	1	153	50	0.887167	0.273175	0.761033	0.0063935
MsGRAS34	5.66667	12.25	9	16.25	2	0.75	2	0.793464	0.98377	0.794508	0.810447
MsGRAS7	0.666667	0	0	1	0.25	0.5	0	NA	NA	0.815408	0.946485
MsGRAS13	0	88	4.5	0	135	0	0	0.0230769	0.0329259	0.818997	0.0249736
MsGRAS21	0.166667	1.25	3	0.75	0.25	4.25	1	0.908123	0.782334	0.821497	0.786202
MsGRAS24	5.66667	0	0	3	0.25	0.25	0.25	NA	NA	0.821497	0.871947
MsGRAS3	0.833333	7.25	1.75	1.25	0	2.5	3.25	0.477641	0.760141	0.85509	0.61233
MsGRAS15	232.833	2.25	18	31.5	0.75	14.5	19.5	0.650704	0.582494	0.85626	0.74558
MsGRAS51	3.66667	219.5	0	8.5	168	0.25	0	1.62e-06	0.000920893	0.874299	4.25e-05
MsGRAS23	0	5.75	0.75	0	5.25	0	0	0.372314	0.196023	0.932232	0.245673
MsGRAS18	0.166667	5.75	34.25	0	2.5	0.5	0.25	0.580512	0.812533	0.953427	0.852058
MsGRAS14	0	3.25	12	0	0.25	0	0.5	0.561913	0.259206	0.98285	0.946485
MsGRAS50	11.8333	6.25	0	6.5	0	0	0	0.0246566	0.567386	NA	0.0385686
MsGRAS1	0	0	26.75	0	0	0	0	NA	NA	NA	NA
MsGRAS11	12.1667	11	2.75	22.75	0	22.25	29.5	0.13209	0.161319	NA	NA
MsGRAS12	1.83333	0	1.25	11.75	0	15.5	17	NA	NA	NA	NA
MsGRAS2	0	5.5	0	0	0	0	0	0.056706	0.235762	NA	NA
MsGRAS26	10.8333	0	0.5	2.25	0	2.75	2.5	NA	NA	NA	NA
MsGRAS28	0	0	1	0	0	0	0	NA	NA	NA	NA
MsGRAS29	1.16667	0	9.75	0.75	0	0.75	0.5	NA	NA	NA	NA
MsGRAS30	26.1667	0	0	4	0	0	0	NA	NA	NA	NA
MsGRAS31	1.16667	0	0	1	0	0	0.75	NA	NA	NA	NA
MsGRAS32	0	0	0	0	0	0	0	NA	NA	NA	NA
MsGRAS33	0.333333	0	10	1.5	0	0	0	NA	NA	NA	NA
MsGRAS38	0	0	0	0	0	0	0	NA	NA	NA	NA
MsGRAS4	61.3333	0	9.25	26.25	0	3	1	NA	NA	NA	NA
MsGRAS43	0	0	1.5	0	0	0	0	NA	0.995853	NA	NA
MsGRAS44	0	7.75	0	0	0	0	0	0.507776	0.745303	NA	NA
MsGRAS45	0	0.25	9	0	0	0	0	0.744471	0.135007	NA	NA
MsGRAS46	42.8333	0.25	0	30	0	20.5	27.25	0.876205	NA	NA	NA
MsGRAS47	28.8333	0	0	11.25	0	4.75	4.5	NA	NA	NA	NA
MsGRAS48	0	0	3.25	0	0	0	0	NA	NA	NA	NA
