# Supplementary material for: Genome-Wide Identification of GRAS Gene Family and Their Responses to Abiotic Stress in Medicago sativa
Source: Int J Mol Sci. 2021 Jul 20;22(14):7729. doi: 10.3390/ijms22147729 (PMC8304046; doi:10.3390/ijms22147729)
Supplement: Supplementary file 1 [file ijms-22-07729-s001.zip › supps resubmitted 2/Table_S5.xlsx]

## Sheet: LC and LS3（2）
Table S5: Gene expression level of 51 MsGRAS genes in root and leaf tissues under treatments of salt stress
gene ID	Leaf.Control.1	Leaf.Control.2	Leaf.Control.3	Leaf.Control.4	Leaf.Salt3.1	Leaf.Salt3.2	Leaf.Salt3.3	Leaf.Salt3.4	LC vs LS3_pvalue	LC vs LS3_padj	control average	leaf salt average	up or down	up	down
MsG0180004172.01.T01	374	277	219	326	35	9	16	19	1.08e-26	6.89e-23	299	19.75	0	526	564
MsG0180004805.01.T01	88	97	115	108	7	2	1	2	1.38e-22	4.41e-19	102	3	0
MsG0280010793.01.T01	596	375	550	241	35	8	26	14	5.21e-22	1.11e-18	440.5	20.75	0
MsG0180004286.01.T01	87	97	77	152	6	4	5	7	2.76e-20	4.41e-17	103.25	5.5	0
MsG0880045055.01.T01	415	439	199	531	32	11	27	42	4.24e-19	5.43e-16	396	28	0
MsG0280010269.01.T01	89	74	60	58	3	3	2	7	1.93e-18	2.06e-15	70.25	3.75	0
MsG0880043056.01.T01	10	6	5	8	84	53	84	96	1.74e-16	1.59e-13	7.25	79.25	1
MsG0580024784.01.T01	198	174	295	243	54	37	23	22	4.03e-15	3.22e-12	227.5	34	0
MsG0780036812.01.T01	489	195	153	123	19	11	2	6	4.73e-15	3.37e-12	240	9.5	0
MsG0780036637.01.T01	165	118	84	86	24	11	17	18	2.06e-14	1.2e-11	113.25	17.5	0
MsG0480021250.01.T01	8	4	6	4	85	84	36	99	2.07e-14	1.2e-11	5.5	76	1
MsG0280006293.01.T01	346	242	251	301	109	60	63	105	4.51e-14	2.41e-11	285	84.25	0
MsG0880042727.01.T01	198	268	142	160	50	26	30	27	1.26e-13	6.22e-11	192	33.25	0
MsG0180005199.01.T01	124	72	91	66	22	7	9	14	4.1e-13	1.88e-10	88.25	13	0
MsG0080048842.01.T01	14	10	9	10	61	66	50	82	1.43e-12	6.11e-10	10.75	64.75	1
MsG0180005360.01.T01	51	50	35	44	192	155	120	171	3.09e-12	1.24e-09	45	159.5	1
MsG0280009781.01.T01	0	2	1	1	38	72	67	55	4.21e-12	1.59e-09	1	58	1
MsG0780041353.01.T01	65	58	66	33	11	6	6	6	9.12e-12	3.21e-09	55.5	7.25	0
MsG0180000109.01.T01	190	234	260	259	997	1283	654	915	9.53e-12	3.21e-09	235.75	962.25	1
MsG0480018211.01.T01	58	28	58	44	5	2	5	7	1.16e-11	3.65e-09	47	4.75	0
MsG0280006330.01.T01	124	107	88	105	32	28	14	35	1.2e-11	3.65e-09	106	27.25	0
MsG0380016899.01.T01	230	179	138	138	44	55	30	53	1.28e-11	3.71e-09	171.25	45.5	0
MsG0280006921.01.T01	348	272	162	71	35	13	14	11	3.08e-11	8.58e-09	213.25	18.25	0
MsG0080048611.01.T01	3235	3300	3316	3192	1826	1532	1335	1348	5.11e-11	1.36e-08	3260.75	1510.25	0
MsG0480022375.01.T01	89	40	64	50	14	5	8	11	6.35e-11	1.63e-08	60.75	9.5	0
MsG0780041213.01.T01	771	723	898	345	151	79	144	62	1.33e-10	3.27e-08	684.25	109	0
MsG0480021249.01.T01	8	2	10	1	85	50	47	58	1.85e-10	4.39e-08	5.25	60	1
MsG0780040563.01.T01	132	50	134	34	8	8	8	11	2.37e-10	5.41e-08	87.5	8.75	0
MsG0180005556.01.T01	4	5	10	12	81	60	96	46	4.75e-10	1.05e-07	7.75	70.75	1
MsG0080048299.01.T01	38	24	208	138	7	2	1	1	4.9e-10	1.05e-07	102	2.75	0
MsG0580025052.01.T01	231	279	262	241	93	101	101	88	5.37e-10	1.11e-07	253.25	95.75	0
MsG0280009782.01.T01	0	3	15	1	132	241	205	84	6.98e-10	1.38e-07	4.75	165.5	1
MsG0480022057.01.T01	30	70	53	61	227	329	260	247	7.21e-10	1.38e-07	53.5	265.75	1
MsG0580024080.01.T01	469	434	1028	740	110	22	31	7	7.31e-10	1.38e-07	667.75	42.5	0
MsG0180003410.01.T01	5	2	1	2	41	26	28	70	8.35e-10	1.53e-07	2.5	41.25	1
MsG0280010268.01.T01	55	31	41	19	3	4	2	1	9.25e-10	1.65e-07	36.5	2.5	0
MsG0780040206.01.T01	68	69	65	39	185	225	360	455	1.49e-09	2.58e-07	60.25	306.25	1
MsG0780040967.01.T01	17	11	14	15	109	64	44	72	1.59e-09	2.67e-07	14.25	72.25	1
MsG0780039440.01.T01	70	71	87	43	19	14	14	10	1.63e-09	2.67e-07	67.75	14.25	0
MsG0780041495.01.T01	0	0	1	1	54	34	37	64	1.81e-09	2.9e-07	0.5	47.25	1
MsG0480023945.01.T01	0	0	0	0	27	14	18	29	2.27e-09	3.55e-07	0	22	1
MsG0180000110.01.T01	243	258	289	225	1181	1598	637	827	2.6e-09	3.96e-07	253.75	1060.75	1
MsG0180004792.01.T01	733	655	862	1341	2787	4323	3360	6990	3.27e-09	4.87e-07	897.75	4365	1
MsG0480021233.01.T01	723	313	389	397	181	133	106	172	3.52e-09	5.12e-07	455.5	148	0
MsG0180002585.01.T01	46	49	21	41	1	5	0	0	4.14e-09	5.89e-07	39.25	1.5	0
MsG0880047435.01.T01	16	5	5	7	51	38	59	84	6.46e-09	8.99e-07	8.25	58	1
MsG0580030014.01.T01	37	68	44	41	183	279	226	163	1.21e-08	1.64e-06	47.5	212.75	1
MsG0480019644.01.T01	4	6	2	14	60	81	35	85	1.42e-08	1.9e-06	6.5	65.25	1
MsG0580026026.01.T01	48	66	68	65	9	5	14	20	1.48e-08	1.94e-06	61.75	12	0
MsG0780040230.01.T01	134	92	90	53	263	344	477	416	1.56e-08	1.99e-06	92.25	375	1
MsG0880047641.01.T01	73	39	55	51	163	129	185	268	1.75e-08	2.2e-06	54.5	186.25	1
MsG0580026024.01.T01	71	48	61	77	13	2	13	17	1.85e-08	2.28e-06	64.25	11.25	0
MsG0880042797.01.T01	21	25	15	30	1	0	0	0	2.86e-08	3.45e-06	22.75	0.25	0
MsG0280007256.01.T01	311	448	385	523	112	120	120	202	3.01e-08	3.56e-06	416.75	138.5	0
MsG0780040339.01.T01	20	7	9	5	56	42	58	82	3.93e-08	4.57e-06	10.25	59.5	1
MsG0280007477.01.T01	144	155	149	159	70	63	30	59	4.65e-08	5.31e-06	151.75	55.5	0
MsG0580024814.01.T01	100	59	68	38	19	12	15	21	8.26e-08	9.28e-06	66.25	16.75	0
MsG0280007553.01.T01	39	23	30	26	5	4	6	7	8.81e-08	9.72e-06	29.5	5.5	0
MsG0380016153.01.T01	31	33	39	22	6	5	7	5	1e-07	1.09e-05	31.25	5.75	0
MsG0480019557.01.T01	86	99	106	113	30	44	31	43	1.38e-07	1.47e-05	101	37	0
MsG0680030774.01.T01	31	29	42	47	10	10	5	6	1.54e-07	1.62e-05	37.25	7.75	0
MsG0680031460.01.T01	8	4	5	4	29	47	20	63	1.83e-07	1.87e-05	5.25	39.75	1
MsG0880042835.01.T01	52	28	36	17	7	4	2	6	1.84e-07	1.87e-05	33.25	4.75	0
MsG0580027259.01.T01	68	44	110	68	23	21	15	14	1.91e-07	1.91e-05	72.5	18.25	0
MsG0580030282.01.T01	86	27	34	35	12	3	4	6	1.99e-07	1.96e-05	45.5	6.25	0
MsG0480023648.01.T01	7	2	6	4	24	30	29	64	2.65e-07	2.57e-05	4.75	36.75	1
MsG0480022154.01.T01	2	0	0	0	48	26	14	35	2.88e-07	2.75e-05	0.5	30.75	1
MsG0280010583.01.T01	490	488	867	389	1545	1775	1525	2996	3.71e-07	3.5e-05	558.5	1960.25	1
MsG0580029152.01.T01	11	9	5	11	51	29	38	45	3.8e-07	3.5e-05	9	40.75	1
MsG0680033884.01.T01	0	1	1	0	21	14	32	75	3.82e-07	3.5e-05	0.5	35.5	1
MsG0480020866.01.T01	16	5	18	19	77	108	41	82	4.1e-07	3.69e-05	14.5	77	1
MsG0180001560.01.T01	194	119	165	93	70	25	28	27	5.02e-07	4.46e-05	142.75	37.5	0
MsG0180005557.01.T01	2	0	1	0	45	29	17	14	6.15e-07	5.39e-05	0.75	26.25	1
MsG0880047735.01.T01	212	105	242	175	84	40	60	47	6.46e-07	5.59e-05	183.5	57.75	0
MsG0380013116.01.T01	47	64	60	79	20	22	12	24	7.45e-07	6.36e-05	62.5	19.5	0
MsG0580025110.01.T01	30	7	14	8	108	63	62	64	7.7e-07	6.49e-05	14.75	74.25	1
MsG0780039454.01.T01	38	47	31	23	8	7	7	10	8.06e-07	6.7e-05	34.75	8	0
MsG0480022527.01.T01	143	148	269	281	83	74	58	69	8.76e-07	7.19e-05	210.25	71	0
MsG0580024079.01.T01	18	14	29	18	2	0	0	1	8.91e-07	7.22e-05	19.75	0.75	0
MsG0280007225.01.T01	4	10	10	17	65	58	32	63	9.11e-07	7.29e-05	10.25	54.5	1
MsG0280006920.01.T01	37	38	16	8	2	1	0	1	9.51e-07	7.5e-05	24.75	1	0
MsG0880047496.01.T01	81	43	114	53	14	11	3	0	9.61e-07	7.5e-05	72.75	7	0
MsG0480018188.01.T01	45	18	33	28	9	4	6	6	1e-06	7.73e-05	31	6.25	0
MsG0880047459.01.T01	7	4	5	5	34	22	20	43	1.02e-06	7.77e-05	5.25	29.75	1
MsG0480019006.01.T01	18	17	33	32	3	3	5	4	1.15e-06	8.7e-05	25	3.75	0
MsG0880046084.01.T01	26	117	64	155	23	9	6	5	1.32e-06	9.85e-05	90.5	10.75	0
MsG0380015676.01.T01	18	21	33	17	5	2	3	1	1.46e-06	0.000107089	22.25	2.75	0
MsG0480023569.01.T01	141	134	74	34	8	6	22	2	1.54e-06	0.000111695	95.75	9.5	0
MsG0280010113.01.T01	30	8	18	7	72	57	61	94	1.86e-06	0.000133521	15.75	71	1
MsG0480021251.01.T01	3	1	1	1	44	25	7	24	2.32e-06	0.000165333	1.5	25	1
MsG0180004301.01.T01	54	83	60	58	27	15	20	27	2.45e-06	0.000172352	63.75	22.25	0
MsG0480022069.01.T01	143	106	168	175	85	40	32	34	2.58e-06	0.000179779	148	47.75	0
MsG0780041533.01.T01	118	142	142	106	54	37	43	78	2.8e-06	0.00019247	127	53	0
MsG0380016959.01.T01	1	0	0	0	15	14	11	14	2.96e-06	0.000201364	0.25	13.5	1
MsG0580024723.01.T01	10	6	8	6	29	29	27	38	3.12e-06	0.000210011	7.5	30.75	1
MsG0380016364.01.T01	35	6	15	22	86	70	68	143	3.33e-06	0.000222087	19.5	91.75	1
MsG0380017606.01.T01	8	8	12	2	62	21	40	58	3.45e-06	0.000225952	7.5	45.25	1
MsG0380016661.01.T01	2	2	2	5	28	16	14	36	3.46e-06	0.000225952	2.75	23.5	1
MsG0580026192.01.T01	5	6	15	20	0	0	0	0	3.51e-06	0.000226989	11.5	0	0
MsG0880047495.01.T01	35	19	32	27	7	2	0	8	3.68e-06	0.000235513	28.25	4.25	0
MsG0080048816.01.T01	7	2	3	5	41	19	18	29	4.35e-06	0.000275799	4.25	26.75	1
MsG0880046786.01.T01	78	78	96	65	172	224	142	254	4.52e-06	0.000283714	79.25	198	1
MsG0480022961.01.T01	5	6	8	11	21	41	52	46	4.79e-06	0.000297903	7.5	40	1
MsG0580024545.01.T01	11	4	7	10	80	88	14	48	5e-06	0.000307718	8	57.5	1
MsG0380017131.01.T01	36	34	18	19	7	4	1	0	5.82e-06	0.000354759	26.75	3	0
MsG0380015672.01.T01	57	62	87	40	19	13	21	26	6.19e-06	0.000373639	61.5	19.75	0
MsG0180005095.01.T01	44	87	36	68	10	22	10	9	6.33e-06	0.000379019	58.75	12.75	0
MsG0480020026.01.T01	37	91	110	136	424	344	260	423	6.49e-06	0.000384633	93.5	362.75	1
MsG0880047336.01.T01	62	19	19	13	6	2	2	3	7.3e-06	0.000426138	28.25	3.25	0
MsG0880047326.01.T01	2	0	1	1	15	8	19	45	7.32e-06	0.000426138	1	21.75	1
MsG0880045858.01.T01	47	13	23	16	106	124	50	249	8.25e-06	0.000475819	24.75	132.25	1
MsG0580029551.01.T01	43	45	57	71	24	18	16	11	8.59e-06	0.000491284	54	17.25	0
MsG0880045151.01.T01	58	64	78	61	24	7	26	10	9.93e-06	0.000558669	65.25	16.75	0
MsG0080048708.01.T01	5	13	7	4	33	40	23	72	1.01e-05	0.000558669	7.25	42	1
MsG0580025902.01.T01	550	351	404	312	245	103	80	73	1.01e-05	0.000558669	404.25	125.25	0
MsG0880046819.01.T01	1687	896	246	144	99	49	107	11	1.01e-05	0.000558669	743.25	66.5	0
MsG0280010584.01.T01	77	60	144	52	283	180	306	570	1.03e-05	0.000561033	83.25	334.75	1
MsG0280006520.01.T01	7	4	9	5	30	19	29	31	1.33e-05	0.000724116	6.25	27.25	1
MsG0380017402.01.T01	99	722	458	274	33	64	88	89	1.46e-05	0.000782066	388.25	68.5	0
MsG0280006748.01.T01	17	21	19	52	470	591	36	90	1.47e-05	0.000782066	27.25	296.75	1
MsG0080048955.01.T01	5	2	5	3	22	12	33	29	1.52e-05	0.000804074	3.75	24	1
MsG0580028615.01.T01	79	62	44	26	20	8	7	2	1.8e-05	0.000945895	52.75	9.25	0
MsG0280011226.01.T01	24	27	21	10	73	89	54	58	1.9e-05	0.000991059	20.5	68.5	1
MsG0680035588.01.T01	1	1	2	1	21	11	9	21	2.04e-05	0.00105073	1.25	15.5	1
MsG0780041341.01.T01	40	34	32	43	14	11	15	15	2.08e-05	0.00106075	37.25	13.75	0
MsG0480022927.01.T01	27	9	12	10	68	32	47	94	2.09e-05	0.00106075	14.5	60.25	1
MsG0180003606.01.T01	6	6	2	8	20	27	25	33	2.27e-05	0.00114625	5.5	26.25	1
MsG0880045977.01.T01	197	210	208	243	50	60	119	80	2.3e-05	0.00115092	214.5	77.25	0
MsG0480020924.01.T01	4095	3482	4576	4782	2440	1249	1809	2871	2.51e-05	0.00124731	4233.75	2092.25	0
MsG0880046282.01.T01	13	3	13	18	1	0	0	0	2.56e-05	0.00126042	11.75	0.25	0
MsG0180003547.01.T01	23	7	8	4	44	35	51	57	2.6e-05	0.00126929	10.5	46.75	1
MsG0780036244.01.T01	106	50	29	34	16	9	5	19	2.81e-05	0.00136049	54.75	12.25	0
MsG0080049015.01.T01	76	103	96	87	43	43	44	37	2.85e-05	0.00136946	90.5	41.75	0
MsG0880043763.01.T01	74	103	84	138	20	30	20	57	2.91e-05	0.00138836	99.75	31.75	0
MsG0080048608.01.T01	18	16	11	8	0	1	0	1	3.08e-05	0.00145951	13.25	0.5	0
MsG0380016955.01.T01	460	277	192	265	158	125	124	140	3.15e-05	0.00148125	298.5	136.75	0
MsG0680032416.01.T01	1	1	1	2	13	14	8	28	3.25e-05	0.00152013	1.25	15.75	1
MsG0680034725.01.T01	0	1	3	1	6	12	28	42	3.33e-05	0.00154322	1.25	22	1
MsG0780040119.01.T01	33	16	12	7	2	2	2	1	3.58e-05	0.00164937	17	1.75	0
MsG0180005035.01.T01	18	25	21	14	48	49	68	64	3.71e-05	0.0016986	19.5	57.25	1
MsG0280007606.01.T01	11	4	0	7	46	19	37	41	3.79e-05	0.00171661	5.5	35.75	1
MsG0580025274.01.T01	16	15	34	4	1	1	1	2	3.81e-05	0.00171661	17.25	1.25	0
MsG0880045694.01.T01	1	3	7	0	22	37	145	8	3.83e-05	0.00171661	2.75	53	1
MsG0380015862.01.T01	128	112	367	175	68	25	66	28	3.95e-05	0.0017541	195.5	46.75	0
MsG0480018626.01.T01	755	455	508	797	296	369	255	315	4e-05	0.00176497	628.75	308.75	0
MsG0280007914.01.T01	4	1	5	2	22	18	12	21	4.2e-05	0.00184023	3	18.25	1
MsG0880047338.01.T01	113	88	140	156	409	303	202	288	4.25e-05	0.00185028	124.25	300.5	1
MsG0680030630.01.T01	180	77	63	47	33	14	18	35	4.29e-05	0.00185557	91.75	25	0
MsG0780041428.01.T01	1	0	0	0	23	23	4	5	4.69e-05	0.00201315	0.25	13.75	1
MsG0480018504.01.T01	30	29	48	72	13	11	16	9	5.06e-05	0.00214804	44.75	12.25	0
MsG0380016314.01.T01	38	32	47	19	73	101	82	156	5.07e-05	0.00214804	34	103	1
MsG0180005270.01.T01	0	2	5	4	26	27	20	12	5.32e-05	0.00224019	2.75	21.25	1
MsG0780036754.01.T01	278	468	394	413	226	125	123	237	5.67e-05	0.00237451	388.25	177.75	0
MsG0180004687.01.T01	1	2	2	3	15	11	11	31	5.9e-05	0.00245194	2	17	1
MsG0180000072.01.T01	117	31	46	26	18	8	10	15	6.1e-05	0.00251812	55	12.75	0
MsG0180006079.01.T02	31	35	28	26	13	12	7	10	6.2e-05	0.0025429	30	10.5	0
MsG0280006825.01.T01	104	108	67	83	33	47	40	28	6.88e-05	0.00280362	90.5	37	0
MsG0480022657.01.T01	262	125	225	76	78	59	40	32	7.24e-05	0.00293532	172	52.25	0
MsG0780041293.01.T01	9	14	29	16	0	0	4	2	8.03e-05	0.00323458	17	1.5	0
MsG0780039441.01.T01	64	76	90	43	19	14	27	4	8.1e-05	0.00323999	68.25	16	0
MsG0480022059.01.T01	5	2	7	4	15	18	21	50	8.23e-05	0.00327276	4.5	26	1
MsG0480023987.01.T01	48	14	19	10	4	4	1	5	8.33e-05	0.00329305	22.75	3.5	0
MsG0180000502.01.T01	277	215	338	265	177	169	118	131	8.99e-05	0.00353009	273.75	148.75	0
MsG0880045312.01.T01	2	1	2	1	12	12	9	20	9.52e-05	0.00370917	1.5	13.25	1
MsG0880047554.01.T01	217	268	459	342	107	54	153	42	9.59e-05	0.00370917	321.5	89	0
MsG0680033852.01.T01	0	0	0	0	10	1	12	14	9.65e-05	0.00370917	0	9.25	1
MsG0380015759.01.T01	10	5	8	10	33	24	24	28	9.73e-05	0.00370917	8.25	27.25	1
MsG0480023633.01.T01	148	63	178	109	273	320	315	335	9.73e-05	0.00370917	124.5	310.75	1
MsG0580027875.01.T01	52	122	190	179	54	11	9	2	0.000103562	0.0039231	135.75	19	0
MsG0380013920.01.T01	150	179	314	194	19	51	51	2	0.000110873	0.00417535	209.25	30.75	0
MsG0580027408.01.T01	11	8	18	16	1	3	2	0	0.000114663	0.00428954	13.25	1.5	0
MsG0480018569.01.T01	54	91	26	74	25	19	6	14	0.000115572	0.00428954	61.25	16	0
MsG0680035889.01.T01	155	73	72	76	39	43	29	49	0.000115915	0.00428954	94	40	0
MsG0380014405.01.T01	11	11	7	13	1	1	0	1	0.000121147	0.00445739	10.5	0.75	0
MsG0280007208.01.T01	8	23	7	20	1	3	1	1	0.000121916	0.00446004	14.5	1.5	0
MsG0780041504.01.T01	19	23	5	8	0	2	1	0	0.00012691	0.00461635	13.75	0.75	0
MsG0180003585.01.T01	47	15	27	13	112	51	76	93	0.000140892	0.00509599	25.5	83	1
MsG0180000223.01.T01	18	15	14	8	2	3	2	3	0.000148823	0.0053526	13.75	2.5	0
MsG0480019881.01.T01	22	12	21	19	6	2	5	6	0.000150109	0.0053687	18.5	4.75	0
MsG0780041704.01.T01	25	29	44	20	11	10	9	5	0.000151875	0.0054017	29.5	8.75	0
MsG0880046124.01.T01	4	3	1	1	25	17	5	26	0.000156508	0.0055357	2.25	18.25	1
MsG0480022243.01.T01	4	7	6	0	25	15	35	25	0.000160206	0.00562931	4.25	25	1
MsG0580024192.01.T01	16	19	12	14	3	2	5	3	0.000160913	0.00562931	15.25	3.25	0
MsG0380016609.01.T01	52	46	72	60	29	20	30	26	0.000162259	0.00564556	57.5	26.25	0
MsG0580029673.01.T01	14	19	14	14	4	2	4	4	0.000169279	0.00585797	15.25	3.5	0
MsG0180000805.01.T01	54	39	42	35	17	6	19	21	0.000177187	0.00609867	42.5	15.75	0
MsG0180000011.01.T01	125	60	47	24	24	15	16	18	0.000180783	0.00618917	64	18.25	0
MsG0480023041.01.T01	9	9	10	14	31	38	30	28	0.000190458	0.00648569	10.5	31.75	1
MsG0880045958.01.T01	44	23	14	9	5	2	4	6	0.000193172	0.00651123	22.5	4.25	0
MsG0780036586.01.T01	29	51	33	53	21	15	11	14	0.000193242	0.00651123	41.5	15.25	0
MsG0280010711.01.T01	0	0	0	0	7	5	2	17	0.00020375	NA	0	7.75	1
MsG0280010730.01.T01	102	176	164	222	340	381	383	729	0.000205146	0.00681487	166	458.25	1
MsG0580028908.01.T01	32	22	11	12	6	5	2	3	0.000205353	0.00681487	19.25	4	0
MsG0580029237.01.T01	11	9	28	40	79	70	63	186	0.000206467	0.00681487	22	99.5	1
MsG0280007406.01.T01	1	1	4	2	25	4	19	23	0.000206511	0.00681487	2	17.75	1
MsG0380018052.01.T01	37	11	17	23	83	49	50	66	0.000210266	0.0069032	22	62	1
MsG0480021349.01.T01	12	15	17	22	2	1	6	4	0.000213199	0.00691986	16.5	3.25	0
MsG0480022239.01.T01	26	18	8	10	46	56	31	113	0.000214652	0.00691986	15.5	61.5	1
MsG0380014765.01.T01	2	3	2	1	21	19	9	9	0.000215148	0.00691986	2	14.5	1
MsG0680035843.01.T01	52	9	12	20	6	1	2	5	0.000215483	0.00691986	23.25	3.5	0
MsG0180005545.01.T01	2	2	2	2	23	15	15	6	0.000216178	0.00691986	2	14.75	1
MsG0080048709.01.T01	19	21	20	19	44	32	82	144	0.000223408	0.00711571	19.75	75.5	1
MsG0580030003.01.T01	35	13	18	11	65	44	42	78	0.000226975	0.00719355	19.25	57.25	1
MsG0280007082.01.T01	16	61	66	75	15	18	13	6	0.000230733	0.00727661	54.5	13	0
MsG0780040486.01.T01	48	42	39	13	11	13	9	8	0.000234733	0.00736646	35.5	10.25	0
MsG0780040867.01.T01	16	3	3	5	30	29	18	57	0.000239704	0.0074567	6.75	33.5	1
MsG0680035608.01.T01	2	28	9	20	2	0	0	0	0.000239938	0.0074567	14.75	0.5	0
MsG0480018345.01.T01	5	6	6	8	19	19	19	45	0.000246414	0.00762098	6.25	25.5	1
MsG0780040703.01.T01	31	16	41	12	9	2	5	7	0.000257993	0.00794072	25	5.75	0
MsG0480023811.01.T01	8	1	5	1	25	15	13	32	0.000266127	0.00815188	3.75	21.25	1
MsG0480023885.01.T01	19	16	22	31	6	5	7	9	0.000268555	0.00818709	22	6.75	0
MsG0280009931.01.T01	12	12	9	16	3	1	2	3	0.000275336	0.00835404	12.25	2.25	0
MsG0380017708.01.T01	347	556	612	304	166	275	146	177	0.000285438	0.00861969	454.75	191	0
MsG0180002138.01.T01	27	8	6	20	4	0	0	0	0.000288408	0.0086685	15.25	1	0
MsG0180005962.01.T01	127	94	124	124	191	205	192	309	0.00029027	0.00868369	117.25	224.25	1
MsG0180005499.01.T01	14	28	57	9	4	0	4	7	0.00029263	0.00871356	27	3.75	0
MsG0380017350.01.T01	99	33	76	50	36	14	22	21	0.000312689	0.00926565	64.5	23.25	0
MsG0580025670.01.T01	3377	1778	1772	984	1170	461	558	277	0.000314065	0.00926565	1977.75	616.5	0
MsG0380014610.01.T01	16	41	41	34	82	86	190	97	0.000317512	0.00932437	33	113.75	1
MsG0580029754.01.T01	18	5	16	8	56	31	33	33	0.000319939	0.00935273	11.75	38.25	1
MsG0380017552.01.T01	8	10	12	19	48	39	31	31	0.000323013	0.00939968	12.25	37.25	1
MsG0280006709.01.T01	8	11	12	14	2	1	3	0	0.000329833	0.0095547	11.25	1.5	0
MsG0180005558.01.T02	3	7	22	13	67	54	42	32	0.000336715	0.00971013	11.25	48.75	1
MsG0680030651.01.T01	0	1	1	2	9	10	6	24	0.0003515	0.0100707	1	12.25	1
MsG0880043624.01.T01	7	86	31	42	4	12	5	7	0.000352365	0.0100707	41.5	7	0
MsG0580026185.01.T01	0	0	0	0	10	8	5	2	0.000363975	NA	0	6.25	1
MsG0480023344.01.T01	645	272	818	429	1078	1143	1307	2566	0.000375107	0.010673	541	1523.5	1
MsG0680035665.01.T01	7	6	5	8	28	16	15	39	0.000377265	0.010687	6.5	24.5	1
MsG0380015499.01.T01	52	14	5	22	299	191	32	73	0.00038194	0.0107717	23.25	148.75	1
MsG0580025733.01.T01	33	30	63	32	12	9	18	17	0.000384623	0.0107998	39.5	14	0
MsG0280010493.01.T01	21	17	28	8	3	7	3	3	0.000395615	0.0110599	18.5	4	0
MsG0480021424.01.T01	6	0	3	0	19	17	14	14	0.000399071	0.0111081	2.25	16	1
MsG0380016382.01.T01	44	10	55	29	143	70	181	100	0.000414506	0.0114877	34.5	123.5	1
MsG0380015544.01.T01	53	42	103	81	18	15	25	42	0.000425173	0.0117326	69.75	25	0
MsG0680035339.01.T01	7	10	12	8	1	0	2	0	0.000428296	0.011768	9.25	0.75	0
MsG0780038807.01.T01	19	23	19	27	8	10	6	5	0.00044143	0.0120462	22	7.25	0
MsG0580029884.01.T01	124	120	96	40	43	35	33	15	0.000442184	0.0120462	95	31.5	0
MsG0580027101.01.T01	35	7	16	10	6	1	1	2	0.00045057	0.0122227	17	2.5	0
MsG0180000296.01.T01	120	324	83	117	60	46	60	31	0.000458863	0.0123951	161	49.25	0
MsG0380016957.01.T01	102	110	100	132	62	61	66	50	0.000463887	0.0124782	111	59.75	0
MsG0780040105.01.T01	0	0	1	0	6	4	6	14	0.00046627	NA	0.25	7.5	1
MsG0780041307.01.T01	27	19	49	28	130	80	39	154	0.000470652	0.0126072	30.75	100.75	1
MsG0280010100.01.T01	20	24	22	19	8	7	7	9	0.000474609	0.012654	21.25	7.75	0
MsG0580025441.01.T01	5	9	15	7	1	1	0	0	0.000476352	0.012654	9	0.5	0
MsG0380015506.01.T01	39	20	30	20	14	9	5	11	0.00047947	0.0126842	27.25	9.75	0
MsG0380012444.01.T01	55	41	49	55	30	25	22	29	0.000503352	0.0132296	50	26.5	0
MsG0380013499.01.T03	24	11	16	16	7	3	2	6	0.00050422	0.0132296	16.75	4.5	0
MsG0580024803.01.T01	11	2	4	18	91	38	33	24	0.000511039	0.013309	8.75	46.5	1
MsG0680031853.01.T01	17	6	12	11	4	1	0	0	0.000511405	0.013309	11.5	1.25	0
MsG0480022848.01.T01	88	54	46	30	95	181	104	345	0.000520608	0.0134937	54.5	181.25	1
MsG0380016969.01.T01	12	9	13	19	27	63	27	58	0.000524575	0.0135416	13.25	43.75	1
MsG0580029335.01.T01	6	7	9	5	23	33	7	127	0.000528787	0.0135956	6.75	47.5	1
MsG0580030171.01.T01	215	183	160	39	32	33	68	25	0.000532183	0.0136281	149.25	39.5	0
MsG0480020858.01.T01	281	137	402	299	594	521	635	1059	0.000539879	0.0137701	279.75	702.25	1
MsG0580025869.01.T01	4	8	7	2	0	0	0	0	0.000540751	NA	5.25	0	0
MsG0180001152.01.T01	7	5	6	4	37	26	10	18	0.000544928	0.013804	5.5	22.75	1
MsG0880043021.01.T01	17	9	8	6	32	24	23	43	0.000545518	0.013804	10	30.5	1
MsG0380017394.01.T01	14	18	17	5	35	76	19	142	0.000548467	0.0138239	13.5	68	1
MsG0580027860.01.T01	2	18	28	14	3	2	0	0	0.00055957	0.0140485	15.5	1.25	0
MsG0780039722.01.T01	94	98	77	62	61	31	37	34	0.000569853	0.0141995	82.75	40.75	0
MsG0780039830.01.T01	57	39	66	54	107	96	84	144	0.00057002	0.0141995	54	107.75	1
MsG0780040756.01.T01	8	1	8	1	25	12	20	47	0.000577524	0.0143306	4.5	26	1
MsG0380016987.01.T01	115	34	23	40	26	11	6	7	0.000580854	0.0143576	53	12.5	0
MsG0680030354.01.T01	23	30	23	35	8	15	8	9	0.000595237	0.0146566	27.75	10	0
MsG0180003351.01.T01	28	51	30	40	73	83	82	125	0.000608327	0.0149215	37.25	90.75	1
MsG0280007789.01.T01	19	13	16	13	43	28	29	55	0.000624758	0.015266	15.25	38.75	1
MsG0780040943.01.T01	20	35	32	14	10	6	9	3	0.000634053	0.0154342	25.25	7	0
MsG0480023507.01.T01	21	8	13	15	41	28	30	62	0.000638571	0.0154854	14.25	40.25	1
MsG0780036269.01.T01	20	6	20	4	3	1	1	1	0.000641617	0.0155005	12.5	1.5	0
MsG0280006333.01.T01	8	1	5	1	19	13	14	33	0.000651624	0.0156221	3.75	19.75	1
MsG0480018602.01.T01	33	13	18	10	45	75	51	44	0.000652218	0.0156221	18.5	53.75	1
MsG0180004168.01.T01	28	10	14	5	4	2	2	1	0.000654043	0.0156221	14.25	2.25	0
MsG0480021967.01.T01	23	31	20	23	48	67	42	82	0.00065641	0.0156221	24.25	59.75	1
MsG0580029404.01.T01	13	17	5	6	2	1	1	1	0.00066183	0.0156623	10.25	1.25	0
MsG0780036475.01.T01	54	37	33	47	96	90	63	198	0.000662993	0.0156623	42.75	111.75	1
MsG0380017281.01.T01	0	0	0	0	9	4	3	5	0.000671445	NA	0	5.25	1
MsG0280010642.01.T01	40	64	44	68	22	29	23	20	0.000671719	0.0157778	54	23.5	0
MsG0380013966.01.T01	31	19	29	31	11	11	11	3	0.000675094	0.0157778	27.5	9	0
MsG0880047567.01.T01	125	145	97	94	65	58	66	43	0.000675277	0.0157778	115.25	58	0
MsG0280009675.01.T01	7	6	7	9	20	24	17	29	0.000679967	0.0158296	7.25	22.5	1
MsG0480021288.01.T01	3	0	2	2	13	6	8	34	0.000690066	0.0160065	1.75	15.25	1
MsG0780038347.01.T01	56	63	37	72	34	19	12	32	0.000694557	0.0160414	57	24.25	0
MsG0480018109.01.T01	49	27	46	27	69	73	75	136	0.000696579	0.0160414	37.25	88.25	1
MsG0280006418.01.T01	136	134	123	113	208	211	175	269	0.000719977	0.0165208	126.5	215.75	1
MsG0480023983.01.T01	36	26	27	56	16	14	4	2	0.000734546	0.0167949	36.25	9	0
MsG0480022386.01.T01	5	3	7	7	13	14	21	68	0.000775093	0.0176394	5.5	29	1
MsG0780036008.01.T01	11	22	31	41	69	71	60	124	0.000776994	0.0176394	26.25	81	1
MsG0880042953.01.T01	0	0	0	0	5	4	2	12	0.000792764	NA	0	5.75	1
MsG0380017123.01.T01	1	1	2	1	19	9	4	12	0.000801533	0.0181322	1.25	11	1
MsG0480019019.01.T01	10	7	10	6	24	16	25	36	0.000807175	0.0181955	8.25	25.25	1
MsG0480022861.01.T01	18	17	29	35	53	63	47	99	0.000826231	0.0185344	24.75	65.5	1
MsG0380014018.01.T01	24	43	32	21	10	6	10	0	0.000827999	0.0185344	30	6.5	0
MsG0580027470.01.T01	67	157	150	322	66	65	49	72	0.000835844	0.0186448	174	63	0
MsG0880045095.01.T01	4	2	7	4	13	9	31	30	0.000850518	0.0189063	4.25	20.75	1
MsG0480022245.01.T01	20	16	24	3	140	43	81	28	0.000869016	0.0192507	15.75	73	1
MsG0580029421.01.T01	7	4	8	6	22	26	8	65	0.000890543	0.0196595	6.25	30.25	1
MsG0480023810.01.T01	11	3	8	5	32	22	12	30	0.000896133	0.0197082	6.75	24	1
MsG0180005555.01.T01	1	3	4	2	13	15	15	9	0.000898907	0.0197082	2.5	13	1
MsG0680034062.01.T01	17	8	26	8	45	42	28	71	0.000902923	0.0197287	14.75	46.5	1
MsG0380014008.01.T01	4	7	4	8	0	1	0	0	0.000913047	NA	5.75	0.25	0
MsG0880047548.01.T01	53	40	36	33	21	19	12	26	0.00092249	0.0200415	40.5	19.5	0
MsG0380014883.01.T01	1	1	3	2	9	11	7	19	0.000923501	0.0200415	1.75	11.5	1
MsG0780036277.01.T01	21	9	22	4	5	1	1	1	0.000928605	0.0200842	14	2	0
MsG0380015173.01.T01	29	12	7	3	2	2	1	1	0.000936586	0.0201451	12.75	1.5	0
MsG0480018969.01.T01	12	7	7	7	27	37	16	23	0.000937712	0.0201451	8.25	25.75	1
MsG0480019285.01.T01	28	9	17	7	34	31	56	95	0.000941852	0.0201663	15.25	54	1
MsG0880047049.01.T01	35	21	27	8	8	7	6	5	0.000951737	0.0203101	22.75	6.5	0
MsG0580027526.01.T01	92	223	244	505	118	98	72	83	0.00097355	0.0207065	266	92.75	0
MsG0480021757.01.T01	8	6	8	7	1	0	1	0	0.00100126	0.0212253	7.25	0.5	0
MsG0480021266.01.T01	52	40	59	66	31	22	29	31	0.00102418	0.0216397	54.25	28.25	0
MsG0680030604.01.T01	0	1	0	1	11	5	7	10	0.00107493	0.0226372	0.5	8.25	1
MsG0380015500.01.T01	36	10	25	11	6	3	7	5	0.0010789	0.0226464	20.5	5.25	0
MsG0180003893.01.T01	18	14	12	18	60	44	21	41	0.00109012	0.022807	15.5	41.5	1
MsG0480019427.01.T01	14	23	59	16	105	119	36	208	0.00112243	0.0234065	28	117	1
MsG0780036562.01.T01	19	25	92	58	14	9	20	8	0.0012193	0.025344	48.5	12.75	0
MsG0880045336.01.T01	73	71	84	32	10	22	30	4	0.00124156	0.0257231	65	16.5	0
MsG0180005641.01.T01	56	18	52	34	79	93	78	135	0.00125986	0.0259399	40	96.25	1
MsG0880047399.01.T01	9	5	12	16	39	31	15	68	0.00126012	0.0259399	10.5	38.25	1
MsG0580026191.01.T01	7	8	39	29	1	2	6	5	0.00130374	0.0267517	20.75	3.5	0
MsG0880046085.01.T01	10	13	14	7	2	3	2	3	0.00132837	0.02717	11	2.5	0
MsG0280011105.01.T01	39	45	47	20	11	4	19	2	0.00133762	0.0272722	37.75	9	0
MsG0180006159.01.T01	49	68	37	56	24	30	24	20	0.00135088	0.0274551	52.5	24.5	0
MsG0180004532.01.T01	11	11	15	17	63	32	19	43	0.00136512	0.0276567	13.5	39.25	1
MsG0480021213.01.T01	5	1	3	2	11	9	17	15	0.00137123	0.0276929	2.75	13	1
MsG0480019055.01.T01	8	6	10	14	3	2	0	1	0.00139306	0.0280451	9.5	1.5	0
MsG0180003802.01.T01	14	1	6	6	0	0	1	0	0.00140558	NA	6.75	0.25	0
MsG0480023595.01.T01	11	4	14	1	35	24	17	60	0.00141678	0.0284333	7.5	34	1
MsG0180000596.01.T01	22	87	51	86	21	29	16	10	0.00144818	0.0288926	61.5	19	0
MsG0580025101.01.T01	4	11	5	13	42	75	13	24	0.00144869	0.0288926	8.25	38.5	1
MsG0280010355.01.T01	156	108	164	124	248	215	307	238	0.00145463	0.0289209	138	252	1
MsG0380017129.01.T01	8	5	4	4	1	0	0	0	0.0014556	NA	5.25	0.25	0
MsG0380012320.01.T01	13	46	77	47	120	148	92	325	0.00146385	0.0290142	45.75	171.25	1
MsG0880047251.01.T01	53	43	64	53	35	28	28	26	0.00147142	0.0290741	53.25	29.25	0
MsG0280007479.01.T01	13	19	22	8	36	41	33	51	0.00149618	0.0294725	15.5	40.25	1
MsG0180005472.01.T01	9	4	13	1	0	1	0	0	0.00151057	NA	6.75	0.25	0
MsG0580030063.01.T01	39	37	33	22	53	58	95	103	0.0015145	0.0297418	32.75	77.25	1
MsG0580028426.01.T01	6	10	11	10	2	2	2	1	0.00153935	0.0301373	9.25	1.75	0
MsG0380017376.01.T01	45	18	17	33	12	8	5	15	0.00156713	0.0305877	28.25	10	0
MsG0080048819.01.T01	18	0	20	3	0	0	0	1	0.0015897	0.0309339	10.25	0.25	0
MsG0380016190.01.T01	53	12	8	4	2	2	4	3	0.00160493	0.0311357	19.25	2.75	0
MsG0180002918.01.T01	41	19	27	3	8	4	3	3	0.00165121	0.0319366	22.5	4.5	0
MsG0680034380.01.T01	0	0	0	0	7	5	4	2	0.00173928	NA	0	4.5	1
MsG0180002449.01.T01	9	6	6	6	31	17	15	19	0.00175257	0.0337951	6.75	20.5	1
MsG0680031165.01.T01	3	1	3	1	14	9	8	11	0.00175868	0.033811	2	10.5	1
MsG0280006564.01.T01	26	6	15	8	53	24	35	53	0.00178759	0.034264	13.75	41.25	1
MsG0280006473.01.T01	14	6	10	10	28	21	20	38	0.00181319	0.0344682	10	26.75	1
MsG0480023362.01.T01	10	6	8	4	21	26	16	20	0.00181863	0.0344682	7	20.75	1
MsG0380016881.01.T01	44	82	92	92	35	36	33	49	0.00181907	0.0344682	77.5	38.25	0
MsG0380016516.01.T01	4	2	2	2	13	10	6	21	0.00181978	0.0344682	2.5	12.5	1
MsG0280007598.01.T01	179	114	137	101	81	47	70	103	0.00185221	0.0349789	132.75	75.25	0
MsG0380016021.01.T01	42	55	46	51	30	25	26	24	0.0018777	0.0353561	48.5	26.25	0
MsG0380015174.01.T01	3	7	5	5	1	0	0	0	0.00190306	NA	5	0.25	0
MsG0480021345.01.T01	6	14	11	30	5	4	0	2	0.00192856	0.0362072	15.25	2.75	0
MsG0180003990.01.T01	0	0	0	0	7	1	4	8	0.00195779	NA	0	5	1
MsG0780040408.01.T01	51	145	136	236	48	77	36	48	0.00201282	0.037533	142	52.25	0
MsG0480023634.01.T01	69	25	89	57	120	111	182	171	0.00202083	0.037533	60	146	1
MsG0280007653.01.T01	5	5	8	5	18	12	21	22	0.00202284	0.037533	5.75	18.25	1
MsG0780041807.01.T01	45	50	38	56	99	77	70	134	0.00202823	0.037533	47.25	95	1
MsG0180005666.01.T01	1937	949	1156	440	4825	3790	2883	1428	0.00202945	0.037533	1120.5	3231.5	1
MsG0380014607.01.T01	15	27	14	14	41	44	36	46	0.00203435	0.037533	17.5	41.75	1
MsG0680035636.01.T01	10	40	32	48	376	120	37	91	0.00209513	0.0384918	32.5	156	1
MsG0180004499.01.T01	6	5	2	3	0	0	0	0	0.00209567	NA	4	0	0
MsG0480023217.01.T01	1557	1352	1190	1517	766	1127	642	586	0.00209835	0.0384918	1404	780.25	0
MsG0180005926.01.T01	9	3	3	2	18	11	15	20	0.00212403	0.0388515	4.25	16	1
MsG0880047207.01.T01	12	8	10	7	22	29	22	23	0.00214768	0.0391723	9.25	24	1
MsG0880045703.01.T01	21	36	29	34	56	60	61	77	0.00223453	0.0406405	30	63.5	1
MsG0480022805.01.T01	263	229	252	313	593	534	553	337	0.00224486	0.0407126	264.25	504.25	1
MsG0480021346.01.T01	39	84	31	97	27	18	2	25	0.00227436	0.0411313	62.75	18	0
MsG0180006028.01.T01	0	0	0	0	4	3	5	4	0.00228021	NA	0	4	1
MsG0580026529.01.T01	22	7	14	4	52	29	25	37	0.00232222	0.0418785	11.75	35.75	1
MsG0080048859.01.T01	7	1	0	3	14	10	11	26	0.00235319	0.0422147	2.75	15.25	1
MsG0780040942.01.T01	23	34	42	15	14	5	13	6	0.00235469	0.0422147	28.5	9.5	0
MsG0580026196.01.T01	6	11	11	9	2	2	1	3	0.0023669	0.0422147	9.25	2	0
MsG0280009956.01.T01	31	55	31	21	12	8	16	18	0.00236751	0.0422147	34.5	13.5	0
MsG0480023651.01.T01	23	2	6	4	48	35	16	48	0.00237383	0.0422147	8.75	36.75	1
MsG0780037187.01.T01	14	66	42	76	8	22	11	19	0.00243256	0.0430489	49.5	15	0
MsG0580029751.01.T01	14	26	66	37	73	120	100	122	0.00244084	0.0430489	35.75	103.75	1
MsG0480019045.01.T01	7	4	14	15	17	15	48	119	0.00244092	0.0430489	10	49.75	1
MsG0580024597.01.T01	0	0	0	0	9	4	2	3	0.00244406	NA	0	4.5	1
MsG0880045277.01.T01	2	0	4	1	41	9	5	7	0.00245965	0.0432601	1.75	15.5	1
MsG0580026281.01.T01	10	5	4	2	0	0	0	1	0.00247459	NA	5.25	0.25	0
MsG0480023169.01.T01	0	3	2	3	7	10	11	17	0.00248648	0.043528	2	11.25	1
MsG0780041608.01.T01	0	0	1	0	4	7	3	7	0.00248986	NA	0.25	5.25	1
MsG0480022513.01.T01	39	42	66	26	20	12	24	8	0.00249299	0.043528	43.25	16	0
MsG0680035598.01.T01	0	0	1	0	7	3	7	4	0.00249433	NA	0.25	5.25	1
MsG0680035830.01.T01	4	3	3	3	16	14	10	10	0.00249528	0.043528	3.25	12.5	1
MsG0880047171.01.T01	47	27	56	28	182	99	176	36	0.002537	0.0441322	39.5	123.25	1
MsG0480022113.01.T01	9	5	6	1	23	34	29	7	0.00254844	0.0441322	5.25	23.25	1
MsG0580025516.01.T01	10	13	30	24	50	34	51	76	0.0025506	0.0441322	19.25	52.75	1
MsG0180006219.01.T01	21	10	16	14	39	40	31	29	0.00256409	0.044246	15.25	34.75	1
MsG0780040178.01.T01	1	1	2	1	13	7	5	9	0.00262562	0.0451049	1.25	8.5	1
MsG0180000819.01.T01	7	6	12	13	40	36	16	22	0.00262795	0.0451049	9.5	28.5	1
MsG0380015900.01.T01	48	55	45	61	29	34	20	32	0.00263666	0.0451334	52.25	28.75	0
MsG0180004087.01.T01	213	92	125	47	73	40	25	13	0.00265358	0.0453019	119.25	37.75	0
MsG0780036747.01.T01	118	144	191	210	107	99	59	40	0.00272333	0.046369	165.75	76.25	0
MsG0880046079.01.T01	7	1	0	3	22	19	5	19	0.00273531	0.0464296	2.75	16.25	1
MsG0480022248.01.T01	169	159	136	342	544	477	247	887	0.00274139	0.0464296	201.5	538.75	1
MsG0480019966.01.T01	27	24	56	53	10	12	16	25	0.00277545	0.0468825	40	15.75	0
MsG0780040014.01.T01	5	3	3	2	14	7	19	13	0.00284234	0.0478859	3.25	13.25	1
MsG0380013541.01.T01	13	9	15	7	30	24	21	33	0.00286353	0.0480257	11	27	1
MsG0280011471.01.T01	78	98	65	115	63	24	35	58	0.00286564	0.0480257	89	45	0
MsG0480023162.01.T01	10	6	0	6	23	13	18	46	0.00291033	0.0486474	5.5	25	1
MsG0380016977.01.T01	3	0	1	0	10	4	8	13	0.00291894	0.0486642	1	8.75	1
MsG0380017788.01.T01	3	0	1	0	6	6	9	13	0.00293683	0.0488353	1	8.5	1
MsG0180000595.01.T01	17	52	23	42	19	11	7	3	0.0029686	0.0491522	33.5	10	0
MsG0880045815.01.T01	18	18	23	18	13	6	6	5	0.00297125	0.0491522	19.25	7.5	0
MsG0280006632.01.T02	1	0	0	0	12	10	3	1	0.0029937	NA	0.25	6.5	1
MsG0880047480.01.T01	11	5	3	2	0	0	1	0	0.00300711	NA	5.25	0.25	0
MsG0380017116.01.T01	25	8	23	10	9	0	1	1	0.00309284	0.050966	16.5	2.75	0
MsG0880042645.01.T01	42	5	84	1	199	307	48	395	0.00309681	0.050966	33	237.25	1
MsG0280010437.01.T01	8	4	2	2	0	0	0	0	0.003134	NA	4	0	0
MsG0480021042.01.T01	6	6	12	6	1	1	1	2	0.00315298	0.0517269	7.5	1.25	0
MsG0380015847.01.T01	518	402	474	472	387	358	225	276	0.0031592	0.0517269	466.5	311.5	0
MsG0880045150.01.T01	8	10	10	9	1	2	4	1	0.00319523	0.0521833	9.25	2	0
MsG0880047275.01.T01	4	3	3	4	18	11	4	36	0.00325976	0.0531018	3.5	17.25	1
MsG0780039746.01.T01	49	41	23	31	18	14	20	16	0.00329928	0.0536091	36	17	0
MsG0780036755.01.T01	38	101	61	62	26	29	17	45	0.00334537	0.0542204	65.5	29.25	0
MsG0780038786.01.T01	66	99	144	240	45	31	56	89	0.00340279	0.0550118	137.25	55.25	0
MsG0880042650.01.T01	26	14	30	5	87	117	21	52	0.00341427	0.0550583	18.75	69.25	1
MsG0780040527.01.T01	0	0	3	0	10	8	12	4	0.00346588	0.0557502	0.75	8.5	1
MsG0280011362.01.T01	1	2	3	3	11	7	10	13	0.00350131	0.0561789	2.25	10.25	1
MsG0380017141.01.T01	84	125	72	104	51	53	60	42	0.0035162	0.0562501	96.25	51.5	0
MsG0280010455.01.T01	11	5	9	3	37	11	22	22	0.00352332	0.0562501	7	23	1
MsG0480019284.01.T01	72	32	15	10	56	92	57	413	0.00353539	0.0563025	32.25	154.5	1
MsG0380016349.01.T01	23	15	31	35	15	7	9	13	0.00356851	0.0566888	26	11	0
MsG0380016592.01.T01	17	7	12	8	4	2	3	3	0.00361917	0.0573513	11	3	0
MsG0280009939.01.T01	0	0	0	0	3	1	4	11	0.0036425	NA	0	4.75	1
MsG0380012625.01.T01	278	235	291	131	114	139	131	70	0.00365793	0.0578223	233.75	113.5	0
MsG0380018066.01.T01	844	693	642	935	589	481	528	408	0.0036875	0.0581462	778.5	501.5	0
MsG0480021653.01.T01	13	11	15	12	3	4	3	7	0.00374254	0.0588691	12.75	4.25	0
MsG0380016515.01.T01	2	1	2	1	9	12	5	8	0.00383647	0.0601987	1.5	8.5	1
MsG0380017581.01.T01	17	15	24	19	37	28	44	59	0.00390385	0.0611062	18.75	42	1
MsG0180004451.01.T01	68	66	59	62	139	103	103	94	0.00399611	0.0623978	63.75	109.75	1
MsG0180004502.01.T04	33	29	38	41	22	16	17	22	0.00414762	0.064606	35.25	19.25	0
MsG0480023375.01.T01	62	94	144	119	214	364	162	224	0.00419756	0.0652252	104.75	241	1
MsG0280011113.01.T01	534	271	308	418	185	89	131	344	0.00422619	0.065511	382.75	187.25	0
MsG0480023046.01.T01	2	2	2	2	16	12	7	5	0.00427112	0.0660477	2	10	1
MsG0580028371.01.T01	2	3	13	27	2	1	2	1	0.00434824	0.0669881	11.25	1.5	0
MsG0580024471.01.T01	3	4	5	2	9	12	12	18	0.00435287	0.0669881	3.5	12.75	1
MsG0880047707.01.T01	31	66	77	80	24	33	33	27	0.00442253	0.067897	63.5	29.25	0
MsG0380014735.01.T01	25	28	43	59	81	89	64	106	0.00446571	0.0683959	38.75	85	1
MsG0880043476.01.T01	3	3	1	3	15	14	9	6	0.00452902	0.0692	2.5	11	1
MsG0380015801.01.T01	93	104	90	179	53	46	44	97	0.00454312	0.0692501	116.5	60	0
MsG0480019046.01.T01	15	2	12	11	40	11	41	45	0.00457299	0.069402	10	34.25	1
MsG0080048800.01.T01	69	67	90	93	43	56	46	38	0.00457741	0.069402	79.75	45.75	0
MsG0580025232.01.T01	7	9	8	4	1	1	1	2	0.00458561	0.069402	7	1.25	0
MsG0180004163.01.T01	246	191	157	251	74	48	133	152	0.00460639	0.0695521	211.25	101.75	0
MsG0580027876.01.T01	2	21	39	18	8	3	1	0	0.0046693	0.0703361	20	3	0
MsG0180004868.01.T01	2	0	1	1	8	2	5	24	0.00473651	0.0711811	1	9.75	1
MsG0380016312.01.T01	4	1	3	5	15	16	6	14	0.00479837	0.0719418	3.25	12.75	1
MsG0380012557.01.T01	48	35	44	37	26	16	27	22	0.00495532	0.0741213	41	22.75	0
MsG0280011262.01.T01	0	1	0	0	1	8	3	10	0.00499027	NA	0.25	5.5	1
MsG0380017014.01.T01	119	101	109	111	75	79	61	92	0.00499248	0.0745032	110	76.75	0
MsG0380013949.01.T01	16	32	38	19	2	10	10	0	0.00500656	0.0745395	26.25	5.5	0
MsG0180003232.01.T01	33	40	38	26	15	14	11	28	0.00502473	0.0746365	34.25	17	0
MsG0180000301.01.T01	31	24	14	14	15	4	2	6	0.00511456	0.075795	20.75	6.75	0
MsG0380017063.01.T01	8	8	10	8	22	21	25	17	0.00517521	0.0765166	8.5	21.25	1
MsG0780040174.01.T01	8	1	7	5	20	11	13	26	0.00525805	0.0774809	5.25	17.5	1
MsG0480022962.01.T01	40	15	36	31	56	42	93	92	0.00526646	0.0774809	30.5	70.75	1
MsG0780041186.01.T01	42	43	30	28	16	17	23	10	0.00527674	0.0774809	35.75	16.5	0
MsG0580024874.01.T01	2	1	1	1	6	7	8	8	0.00532626	0.0780292	1.25	7.25	1
MsG0780040129.01.T01	10	16	9	25	7	5	1	0	0.0053654	0.0783627	15	3.25	0
MsG0880046999.01.T01	27	17	60	10	39	98	117	105	0.00537351	0.0783627	28.5	89.75	1
MsG0580024598.01.T01	1	0	0	0	7	7	2	3	0.00537355	NA	0.25	4.75	1
MsG0380017762.01.T01	24	39	32	38	19	15	18	16	0.00539857	0.0785492	33.25	17	0
MsG0780041262.01.T01	133	167	126	115	110	66	83	58	0.00550671	0.079941	135.25	79.25	0
MsG0580025985.01.T01	315	239	403	344	235	220	164	264	0.00552742	0.0800601	325.25	220.75	0
MsG0180006200.01.T01	151	193	177	287	138	103	126	92	0.00558011	0.0805963	202	114.75	0
MsG0780039290.01.T01	46	21	16	4	106	37	41	123	0.00558962	0.0805963	21.75	76.75	1
MsG0180004435.01.T01	82	150	91	105	47	66	65	48	0.00560945	0.0806725	107	56.5	0
MsG0180005918.01.T01	190	135	187	179	152	113	62	83	0.00562011	0.0806725	172.75	102.5	0
MsG0680034061.01.T01	6	6	5	7	16	12	16	23	0.00568061	0.0813586	6	16.75	1
MsG0480023466.01.T01	8	13	8	11	21	18	22	55	0.00569382	0.0813658	10	29	1
MsG0880042799.01.T01	2	8	1	4	0	0	0	0	0.00571171	NA	3.75	0	0
MsG0380015067.01.T01	66	44	105	94	52	24	36	48	0.00574676	0.0819394	77.25	40	0
MsG0380011930.01.T01	9	11	4	2	1	1	0	1	0.00575231	NA	6.5	0.75	0
MsG0880047623.01.T01	10	6	9	8	24	14	20	24	0.00577629	0.0820079	8.25	20.5	1
MsG0480021383.01.T01	14	13	3	6	1	3	1	2	0.00577719	0.0820079	9	1.75	0
MsG0180000530.01.T01	18	11	12	6	5	3	4	2	0.00583953	0.0827094	11.75	3.5	0
MsG0380015201.01.T01	88	129	150	162	77	96	55	74	0.00587373	0.0830101	132.25	75.5	0
MsG0580030006.01.T01	25	34	21	25	16	13	9	14	0.00594363	0.0838131	26.25	13	0
MsG0680034240.01.T01	5	14	15	11	16	49	18	78	0.00600789	0.0843828	11.25	40.25	1
MsG0480022249.01.T01	50	51	37	74	151	134	68	96	0.0060104	0.0843828	53	112.25	1
MsG0280006747.01.T01	34	6	14	13	34	38	42	60	0.00602952	0.0844661	16.75	43.5	1
MsG0380015289.01.T01	28	18	35	8	4	8	11	3	0.00605432	0.0844881	22.25	6.5	0
MsG0880044458.01.T01	11	8	9	8	26	21	17	21	0.00607871	0.0844881	9	21.25	1
MsG0380016713.01.T01	22	18	5	5	5	1	1	4	0.00608094	0.0844881	12.5	2.75	0
MsG0580024308.01.T01	25	7	19	12	37	26	38	46	0.00608977	0.0844881	15.75	36.75	1
MsG0280010652.01.T01	17	5	0	2	0	0	0	0	0.00609008	NA	6	0	0
MsG0580029953.01.T01	4	1	3	1	12	5	10	13	0.00609708	0.0844881	2.25	10	1
MsG0380016985.01.T01	10	3	5	1	0	0	1	0	0.00612011	NA	4.75	0.25	0
MsG0880044414.01.T01	90	60	52	40	35	24	40	22	0.00613818	0.0847877	60.5	30.25	0
MsG0280008072.01.T01	4	3	9	5	16	16	15	15	0.00614519	0.0847877	5.25	15.5	1
MsG0780039742.01.T01	7	7	9	7	2	2	2	1	0.00618896	0.0851151	7.5	1.75	0
MsG0380015988.01.T01	130	137	282	39	213	621	214	1101	0.00619551	0.0851151	147	537.25	1
MsG0280011008.01.T01	0	0	0	1	1	3	2	21	0.0063759	NA	0.25	6.75	1
MsG0280008049.01.T01	40	17	23	6	7	4	9	7	0.00642719	0.0881089	21.5	6.75	0
MsG0380016718.01.T01	87	131	108	106	70	81	47	65	0.00645817	0.0883444	108	65.75	0
MsG0580027732.01.T01	13	11	3	14	35	32	11	57	0.00648204	0.0883573	10.25	33.75	1
MsG0880046104.01.T01	404	319	184	123	88	103	157	132	0.00648671	0.0883573	257.5	120	0
MsG0680032197.01.T01	42	30	29	26	17	13	15	2	0.00652506	0.088691	31.75	11.75	0
MsG0580024872.01.T01	4	6	9	9	24	27	18	12	0.00660799	0.0896279	7	20.25	1
MsG0480023652.01.T01	1	0	0	0	4	3	2	10	0.00665602	NA	0.25	4.75	1
MsG0780037946.01.T01	61	59	58	64	41	41	36	39	0.00666882	0.0900058	60.5	39.25	0
MsG0580024823.01.T01	1	2	8	2	4	18	14	31	0.00667651	0.0900058	3.25	16.75	1
MsG0780040149.01.T01	6	23	16	37	51	46	47	115	0.00667803	0.0900058	20.5	64.75	1
MsG0580024357.01.T01	16	8	3	6	3	0	0	2	0.00671451	0.0903073	8.25	1.25	0
MsG0780041712.01.T01	3	2	0	1	6	9	9	8	0.00675315	0.0904692	1.5	8	1
MsG0380013940.01.T01	8	10	11	12	3	0	5	0	0.00675481	0.0904692	10.25	2	0
MsG0480020795.01.T02	0	0	0	0	3	9	0	10	0.00676616	NA	0	5.5	1
MsG0680031614.01.T01	6	5	2	3	0	0	0	1	0.00677564	NA	4	0.25	0
MsG0480023128.01.T01	2	1	0	1	8	5	5	9	0.00681742	NA	1	6.75	1
MsG0880045477.01.T01	3	5	9	1	0	0	1	0	0.00681897	NA	4.5	0.25	0
MsG0380017516.01.T01	36	5	7	7	40	25	36	98	0.00683757	0.0913865	13.75	49.75	1
MsG0380017193.01.T01	9	7	2	1	1	0	0	0	0.00684008	NA	4.75	0.25	0
MsG0780038663.01.T01	4	4	3	4	0	0	0	1	0.00695771	NA	3.75	0.25	0
MsG0480023753.01.T01	3	3	1	4	9	18	4	18	0.00696032	0.0927698	2.75	12.25	1
MsG0480023018.01.T01	490	279	747	321	493	864	1267	2042	0.00697006	0.0927698	459.25	1166.5	1
MsG0280008736.01.T01	2	0	1	0	9	4	3	12	0.0069809	NA	0.75	7	1
MsG0280010870.01.T01	12	4	6	3	18	10	17	37	0.00706016	0.0937741	6.25	20.5	1
MsG0780036480.01.T01	40	25	26	14	42	44	62	83	0.00708743	0.0939414	26.25	57.75	1
MsG0780041480.01.T01	48	76	34	19	8	19	24	11	0.0071248	0.0942417	44.25	15.5	0
MsG0080048717.01.T01	10	6	12	8	3	1	2	4	0.0071891	0.0948962	9	2.5	0
MsG0780041509.01.T01	3	1	1	0	13	13	2	7	0.00721781	0.095079	1.25	8.75	1
MsG0580029642.01.T01	1	0	1	0	10	4	4	5	0.00724616	NA	0.5	5.75	1
MsG0480021035.01.T01	9	19	20	7	32	23	44	45	0.00726085	0.0952949	13.75	36	1
MsG0380014247.01.T01	12	20	22	50	7	11	10	10	0.00727084	0.0952949	26	9.5	0
MsG0880047643.01.T01	385	278	432	545	892	581	666	705	0.00727885	0.0952949	410	711	1
MsG0680033886.01.T01	0	0	0	0	1	4	1	13	0.00728691	NA	0	4.75	1
MsG0480020139.01.T01	29	4	12	8	45	19	33	68	0.00737437	0.0963485	13.25	41.25	1
MsG0480023761.01.T01	48	14	12	22	10	3	11	8	0.00745771	0.0972389	24	8	0
MsG0280007951.01.T01	24	7	4	8	4	3	1	1	0.00747667	0.0972878	10.75	2.25	0
MsG0880042660.01.T01	11	3	7	6	2	1	1	1	0.00751636	0.097606	6.75	1.25	0
MsG0880046539.01.T01	45	27	35	35	22	18	19	23	0.00759538	0.0984325	35.5	20.5	0
MsG0280010655.01.T01	18	6	4	4	2	2	1	0	0.0076165	0.0985067	8	1.25	0
MsG0580025229.01.T01	8	3	3	3	17	11	11	14	0.00767584	0.0988997	4.25	13.25	1
MsG0280008662.01.T01	0	13	7	32	0	3	1	0	0.00767778	0.0988997	13	1	0
MsG0480022002.01.T01	41	55	49	87	90	142	91	175	0.00777074	0.0997598	58	124.5	1
MsG0880045984.01.T01	13	5	3	8	27	11	15	39	0.00777572	0.0997598	7.25	23	1
MsG0880043652.01.T01	2	7	4	8	1	0	0	1	0.00781993	NA	5.25	0.5	0
MsG0180005837.01.T01	34	45	134	47	30	16	31	30	0.00783383	0.100304	65	26.75	0
MsG0480022091.01.T01	26	16	24	22	13	10	8	13	0.00788817	0.100798	22	11	0
MsG0380015420.01.T01	9	2	9	9	18	17	21	21	0.00793655	0.101215	7.25	19.25	1
MsG0880042794.01.T01	0	0	0	0	5	3	2	3	0.00804748	NA	0	3.25	1
MsG0880047005.01.T01	3	5	8	1	1	0	0	0	0.00805309	NA	4.25	0.25	0
MsG0680035242.01.T01	162	73	144	138	107	63	56	85	0.00805598	0.102378	129.25	77.75	0
MsG0380016832.01.T01	38	31	39	20	22	16	15	10	0.00805977	0.102378	32	15.75	0
MsG0280010982.01.T08	7	9	6	7	3	1	1	2	0.00808359	0.102477	7.25	1.75	0
MsG0080049070.01.T01	58	56	76	31	122	96	115	91	0.00810231	0.102512	55.25	106	1
MsG0380014149.01.T01	2	1	17	2	1	0	0	0	0.00811615	NA	5.5	0.25	0
MsG0780040685.01.T01	257	215	259	301	161	180	147	236	0.00813517	0.102725	258	181	0
MsG0880045173.01.T01	9	6	6	11	30	26	13	16	0.00820098	0.103345	8	21.25	1
MsG0180000025.01.T01	11	12	8	22	3	7	1	5	0.0082166	0.103345	13.25	4	0
MsG0880044436.01.T02	24	9	25	9	75	15	107	30	0.00839503	0.105382	16.75	56.75	1
MsG0580025558.01.T01	81	29	46	47	35	17	4	2	0.00841642	0.105444	50.75	14.5	0
MsG0480019968.01.T01	22	8	32	28	132	36	31	67	0.00847183	0.105918	22.5	66.5	1
MsG0180005776.01.T01	32	23	31	14	13	16	6	9	0.00848735	0.105918	25	11	0
MsG0580024656.01.T01	19	17	18	29	70	51	35	30	0.00854529	0.106434	20.75	46.5	1
MsG0180006220.01.T01	4	2	3	3	11	8	7	17	0.00870646	0.108231	3	10.75	1
MsG0180005209.01.T01	81	174	67	125	248	197	177	411	0.0087756	0.10883	111.75	258.25	1
MsG0080048862.01.T01	37	54	93	30	14	13	38	11	0.00878871	0.10883	53.5	19	0
MsG0480023418.01.T01	39	20	16	13	11	10	8	8	0.00886406	0.109552	22	9.25	0
MsG0280007522.01.T01	76	7	87	2	11	0	9	1	0.00888654	0.109618	43	5.25	0
MsG0680030621.01.T01	4	2	8	2	0	0	0	1	0.00895998	NA	4	0.25	0
MsG0080047955.01.T01	76	65	44	90	35	33	24	60	0.00897199	0.110459	68.75	38	0
MsG0780037127.01.T01	16	12	3	10	67	24	17	23	0.00901045	0.11072	10.25	32.75	1
MsG0180000482.01.T01	16	11	6	4	4	0	1	3	0.00906121	0.11113	9.25	2	0
MsG0380016380.01.T01	94	77	62	114	172	200	90	218	0.00926171	0.113372	86.75	170	1
MsG0280008591.01.T01	17	20	15	19	7	9	8	9	0.0092973	0.11359	17.75	8.25	0
MsG0180000295.01.T01	18	51	16	11	14	7	4	1	0.00931967	0.113647	24	6.5	0
MsG0880043866.01.T01	1	0	0	2	12	7	2	6	0.00938838	NA	0.75	6.75	1
MsG0780036638.01.T01	24	32	26	15	30	30	81	151	0.00939619	0.114362	24.25	73	1
MsG0180004400.01.T01	18	9	17	13	7	7	5	3	0.00951302	0.115564	14.25	5.5	0
MsG0380017803.01.T01	10	12	8	6	3	2	3	3	0.00955574	0.115844	9	2.75	0
MsG0280007124.01.T01	2	11	2	12	27	9	34	38	0.00957221	0.115844	6.75	27	1
MsG0280008466.01.T01	3	4	3	4	0	0	0	1	0.00959502	NA	3.5	0.25	0
MsG0480021193.01.T01	2	1	0	0	4	1	2	39	0.00963571	0.116392	0.75	11.5	1
MsG0780038643.01.T01	1	0	0	0	4	1	4	9	0.00965639	NA	0.25	4.5	1
MsG0880045817.01.T01	40	38	76	48	30	23	32	24	0.00970057	0.116955	50.5	27.25	0
MsG0480023314.01.T01	63	38	21	32	22	13	21	19	0.00973953	0.117204	38.5	18.75	0
MsG0780040971.01.T01	4	6	5	8	1	1	0	2	0.00976951	NA	5.75	1	0
MsG0480023748.01.T01	1	0	0	0	4	2	1	14	0.00984076	NA	0.25	5.25	1
MsG0480023164.01.T01	38	34	44	85	103	120	66	154	0.00988211	0.118697	50.25	110.75	1
MsG0380016835.01.T01	419	426	370	332	202	196	330	225	0.00993757	0.119139	386.75	238.25	0
MsG0380014750.01.T01	26	22	17	12	36	24	59	57	0.01001	0.119784	19.25	44	1
MsG0180000185.01.T01	19	35	10	2	5	1	6	1	0.0101108	0.12061	16.5	3.25	0
MsG0880043466.01.T01	3	2	1	3	7	15	17	3	0.0101168	0.12061	2.25	10.5	1
MsG0380016986.01.T01	51	36	52	18	30	14	14	7	0.0102196	0.121537	39.25	16.25	0
MsG0880045968.01.T01	11	11	8	13	22	20	21	33	0.0102325	0.121537	10.75	24	1
MsG0880042086.01.T01	2	1	0	1	6	4	5	11	0.0102509	NA	1	6.5	1
MsG0380015437.01.T01	15	8	14	16	30	20	23	48	0.0102552	0.121581	13.25	30.25	1
MsG0580028909.01.T01	1	3	9	9	0	0	1	1	0.0105475	NA	5.5	0.5	0
MsG0880046311.01.T01	18	10	6	7	3	4	0	4	0.0107188	0.12661	10.25	2.75	0
MsG0380017202.01.T01	26	21	21	23	38	35	43	51	0.0107343	0.12661	22.75	41.75	1
MsG0880046025.01.T01	15	24	24	9	3	4	9	10	0.0107387	0.12661	18	6.5	0
MsG0780039504.01.T01	0	1	2	1	11	1	1	34	0.0108789	0.127811	1	11.75	1
MsG0080047786.01.T01	0	0	1	2	5	3	6	11	0.0108942	NA	0.75	6.25	1
MsG0880046760.01.T01	31	13	20	11	31	35	35	69	0.0108985	0.127811	18.75	42.5	1
MsG0380016452.01.T01	94	155	87	99	61	59	51	92	0.0109004	0.127811	108.75	65.75	0
MsG0180004878.01.T01	38	141	40	201	40	61	24	19	0.0112384	0.131389	105	36	0
MsG0880046695.01.T01	33	8	7	4	38	28	24	80	0.0112467	0.131389	13	42.5	1
MsG0180004801.01.T01	0	0	0	0	2	7	2	2	0.0113088	NA	0	3.25	1
MsG0880045657.01.T01	13	10	15	19	6	8	5	4	0.0113097	0.131651	14.25	5.75	0
MsG0180000594.01.T01	2	15	8	8	2	3	1	1	0.0113103	0.131651	8.25	1.75	0
MsG0180003879.01.T01	9	7	7	11	1	2	3	4	0.011344	0.131804	8.5	2.5	0
MsG0080048940.01.T01	1	1	1	2	12	3	7	6	0.0113923	0.132125	1.25	7	1
MsG0780041331.01.T01	4	4	2	3	10	8	11	13	0.0114192	0.132198	3.25	10.5	1
MsG0280010376.01.T01	14	12	11	9	9	2	2	2	0.0114497	0.132312	11.5	3.75	0
MsG0580028377.01.T01	26	49	32	112	34	19	2	3	0.0114877	0.132512	54.75	14.5	0
MsG0780040944.01.T01	22	120	165	7	7	16	35	4	0.0115489	0.132793	78.5	15.5	0
MsG0380016638.01.T01	43	48	17	13	13	17	9	6	0.0115535	0.132793	30.25	11.25	0
MsG0880046125.01.T01	4	4	5	6	17	13	8	16	0.0116024	0.133116	4.75	13.5	1
MsG0480023187.01.T01	5196	5411	6037	4848	2539	4469	3320	2068	0.011641	0.133319	5373	3099	0
MsG0880045882.01.T01	45	29	41	40	54	44	92	174	0.0116918	0.133662	38.75	91	1
MsG0780040884.01.T01	132	150	99	93	47	53	98	51	0.0117747	0.134369	118.5	62.25	0
MsG0380014679.01.T01	0	3	3	14	12	15	20	60	0.0117956	0.134369	5	26.75	1
MsG0480022690.01.T01	45	21	17	28	18	10	13	13	0.012057	0.137103	27.75	13.5	0
MsG0180004859.01.T01	10	2	10	3	25	20	18	11	0.0121864	0.138223	6.25	18.5	1
MsG0780040331.01.T01	359	496	164	164	123	203	124	98	0.0121987	0.138223	295.75	137	0
MsG0780040848.01.T01	222	114	131	104	261	185	199	444	0.0123108	0.139247	142.75	272.25	1
MsG0880045922.01.T01	24	16	32	35	19	12	12	7	0.0123853	0.13968	26.75	12.5	0
MsG0180004915.01.T01	2	1	1	0	7	4	4	10	0.0123907	NA	1	6.25	1
MsG0280011074.01.T01	12	6	8	6	21	16	13	27	0.0123927	0.13968	8	19.25	1
MsG0780041587.01.T01	11	4	7	1	0	0	0	2	0.0123943	NA	5.75	0.5	0
MsG0380013973.01.T01	17	10	38	16	6	13	5	3	0.0124193	0.139734	20.25	6.75	0
MsG0480023674.01.T01	99	97	154	154	69	95	74	62	0.0124663	0.140016	126	75	0
MsG0280007715.01.T01	14	23	21	24	38	32	38	58	0.012514	0.140306	20.5	41.5	1
MsG0580026239.01.T01	1	0	0	0	6	4	1	5	0.0126021	NA	0.25	4	1
MsG0680032955.01.T01	32	14	20	12	44	39	36	36	0.0127296	0.142474	19.5	38.75	1
MsG0480022086.01.T01	0	0	1	0	4	1	3	9	0.0127894	NA	0.25	4.25	1
MsG0380015826.01.T01	22	7	8	10	7	2	2	4	0.012797	0.142978	11.75	3.75	0
MsG0280009739.01.T01	3	1	2	1	10	5	7	8	0.0128242	0.143032	1.75	7.5	1
MsG0180005396.01.T01	47	50	36	42	31	24	18	35	0.0128962	0.143402	43.75	27	0
MsG0080048290.01.T01	23	6	7	4	5	2	0	1	0.0129022	0.143402	10	2	0
MsG0880044319.01.T01	22	18	20	25	55	34	33	38	0.0129623	0.143821	21.25	40	1
MsG0580025662.01.T01	27	85	175	74	30	31	54	17	0.0130274	0.144045	90.25	33	0
MsG0880042853.01.T01	24	4	8	8	38	16	23	45	0.0130275	0.144045	11	30.5	1
MsG0580024455.01.T01	34	28	18	10	12	7	12	5	0.0131119	0.144728	22.5	9	0
MsG0280006695.01.T01	6	3	6	3	14	16	5	22	0.0131454	0.144791	4.5	14.25	1
MsG0380012697.01.T01	62	34	33	16	18	14	12	25	0.0131628	0.144791	36.25	17.25	0
MsG0180003999.01.T01	1	4	3	14	0	0	1	1	0.0131831	NA	5.5	0.5	0
MsG0480023457.01.T01	33	21	26	15	10	16	7	13	0.0131956	0.144902	23.75	11.5	0
MsG0380015970.01.T01	2	0	1	0	9	1	5	12	0.0134252	NA	0.75	6.75	1
MsG0580025259.01.T01	32	107	112	175	309	658	214	125	0.0134302	0.147226	106.5	326.5	1
MsG0880045144.01.T01	3	1	1	2	15	5	6	6	0.0134828	0.147551	1.75	8	1
MsG0380016658.01.T01	15	15	16	14	6	7	9	4	0.0135066	0.147558	15	6.5	0
MsG0580024502.01.T01	17	51	27	43	13	25	9	11	0.0135355	0.147622	34.5	14.5	0
MsG0480022477.01.T01	22	12	25	27	13	10	4	13	0.0135855	0.147849	21.5	10	0
MsG0480023497.01.T01	10	5	4	8	19	26	23	8	0.0136024	0.147849	6.75	19	1
MsG0380017096.01.T01	24	8	14	17	33	21	28	77	0.0136279	0.147874	15.75	39.75	1
MsG0780040739.01.T01	33	51	52	60	68	89	80	171	0.0136792	0.148179	49	102	1
MsG0680034239.01.T01	2	21	37	4	54	169	23	48	0.0137388	0.148574	16	73.5	1
MsG0280007923.01.T01	7	4	5	2	1	0	0	1	0.0137451	NA	4.5	0.5	0
MsG0280010909.01.T01	22	62	41	62	16	25	8	34	0.013843	0.149448	46.75	20.75	0
MsG0480022138.01.T01	25	15	17	29	9	12	7	14	0.01389	0.149704	21.5	10.5	0
MsG0280007781.01.T01	23	17	29	27	39	39	59	47	0.0140406	0.151072	24	46	1
MsG0780039873.01.T01	45	56	58	86	30	44	35	25	0.0140981	0.151436	61.25	33.5	0
MsG0180005558.01.T01	0	0	0	0	3	5	3	1	0.0142148	NA	0	3	1
MsG0880042537.01.T01	1	7	5	10	1	0	0	2	0.014355	NA	5.75	0.75	0
MsG0280008039.01.T01	6	9	5	7	3	2	1	1	0.0143589	0.15398	6.75	1.75	0
MsG0480018585.01.T01	14	5	13	6	26	28	15	21	0.0144022	0.154185	9.5	22.5	1
MsG0880042948.01.T01	6	14	14	13	40	18	18	40	0.0144622	0.154354	11.75	29	1
MsG0880043918.01.T01	5	14	5	7	21	33	7	39	0.0144661	0.154354	7.75	25	1
MsG0680030627.01.T01	13	13	10	12	3	4	7	5	0.0145269	0.154744	12	4.75	0
MsG0580025313.01.T01	2	3	7	6	0	1	0	1	0.0146705	NA	4.5	0.5	0
MsG0380017162.01.T01	3	4	4	3	11	12	10	9	0.0147574	0.156939	3.5	10.5	1
MsG0380017574.01.T01	15	20	20	11	10	6	4	10	0.0148198	0.157207	16.5	7.5	0
MsG0780040603.01.T01	10	2	5	2	15	9	15	18	0.0148318	0.157207	4.75	14.25	1
MsG0180004776.01.T01	9	3	9	2	0	0	2	1	0.01496	NA	5.75	0.75	0
MsG0380017835.01.T01	16	5	6	1	1	1	2	0	0.015011	0.158844	7	1	0
MsG0180003157.01.T01	17	19	32	41	13	13	14	3	0.0150664	0.159071	27.25	10.75	0
MsG0880044325.01.T01	2	3	2	0	12	10	3	8	0.0150855	0.159071	1.75	8.25	1
MsG0880046010.01.T01	32	76	41	77	133	128	72	155	0.0151243	0.159071	56.5	122	1
MsG0280010188.01.T01	115	58	69	102	65	40	58	45	0.0151352	0.159071	86	52	0
MsG0880046261.01.T01	50	83	10	17	20	12	14	5	0.0151724	0.159071	40	12.75	0
MsG0780040182.01.T01	11	21	13	6	5	3	6	0	0.0151816	0.159071	12.75	3.5	0
MsG0480019668.01.T01	58	66	77	94	37	27	34	73	0.0154005	0.160873	73.75	42.75	0
MsG0880045413.01.T01	415	394	213	264	219	153	239	181	0.0154065	0.160873	321.5	198	0
MsG0480023462.01.T01	0	0	0	0	6	3	0	8	0.0154348	NA	0	4.25	1
MsG0780039436.01.T01	19	42	23	29	13	14	16	14	0.0154403	0.160873	28.25	14.25	0
MsG0780040875.01.T01	10	12	13	12	3	8	3	4	0.0154541	0.160873	11.75	4.5	0
MsG0580029749.01.T01	7	4	7	2	1	1	1	0	0.0155055	NA	5	0.75	0
MsG0280009716.01.T01	1	0	0	0	5	2	4	3	0.0155776	NA	0.25	3.5	1
MsG0880045438.01.T01	17	3	7	4	30	18	20	16	0.0156928	0.16305	7.75	21	1
MsG0780041250.01.T01	18	10	9	7	5	5	2	4	0.0157284	0.16305	11	4	0
MsG0480019649.01.T01	1	2	0	0	17	44	0	0	0.0157396	0.16305	0.75	15.25	1
MsG0380017966.01.T01	33	55	35	34	18	16	29	21	0.0157885	0.163292	39.25	21	0
MsG0580024170.01.T01	0	0	0	0	2	8	1	2	0.0159078	NA	0	3.25	1
MsG0780040686.01.T01	18	32	28	33	52	64	47	49	0.0159367	0.16456	27.75	53	1
MsG0180005927.01.T01	2	0	1	0	5	4	7	5	0.0160511	NA	0.75	5.25	1
MsG0380014967.01.T01	18	22	11	5	6	3	7	3	0.0161037	0.165769	14	4.75	0
MsG0280008430.01.T01	43	60	56	44	20	32	36	14	0.0161101	0.165769	50.75	25.5	0
MsG0380015828.01.T01	21	27	39	36	54	53	47	74	0.0161315	0.165769	30.75	57	1
MsG0880046344.01.T01	0	0	0	0	1	2	6	3	0.0162154	NA	0	3	1
MsG0880046377.01.T01	4	3	5	6	10	13	12	14	0.0163609	0.167505	4.5	12.25	1
MsG0880047408.01.T01	15	2	6	14	5	0	0	0	0.0163658	0.167505	9.25	1.25	0
MsG0880044742.01.T01	89	65	97	45	140	112	136	118	0.0163789	0.167505	74	126.5	1
MsG0580024602.01.T01	14	12	15	15	6	6	5	9	0.0165386	0.168868	14	6.5	0
MsG0380011693.01.T01	54	54	25	137	232	130	67	384	0.0165811	0.169032	67.5	203.25	1
MsG0180005382.01.T01	1	0	0	0	6	1	3	5	0.0167252	NA	0.25	3.75	1
MsG0180000400.01.T01	46	21	30	37	68	51	53	60	0.0168177	0.170923	33.5	58	1
MsG0480022640.01.T01	10	11	9	12	5	6	1	0	0.0168199	0.170923	10.5	3	0
MsG0480021690.01.T01	2	8	1	5	11	16	20	9	0.0168527	0.170985	4	14	1
MsG0780036009.01.T01	20	14	15	10	30	23	38	28	0.0169133	0.171198	14.75	29.75	1
MsG0680030757.01.T01	2003	1077	348	124	293	236	429	159	0.0169334	0.171198	888	279.25	0
MsG0180005817.01.T01	147	105	131	113	90	87	96	83	0.0169554	0.171198	124	89	0
MsG0780039937.01.T01	65	31	55	55	87	69	75	141	0.0169807	0.171198	51.5	93	1
MsG0480020791.01.T01	8	6	4	3	16	16	10	13	0.0172948	0.173904	5.25	13.75	1
MsG0880046957.01.T01	63	51	51	46	27	35	40	25	0.0173035	0.173904	52.75	31.75	0
MsG0180005784.01.T01	243	411	334	453	297	243	181	151	0.0173687	0.174286	360.25	218	0
MsG0580027725.01.T01	15	1	9	1	1	0	1	1	0.0174179	NA	6.5	0.75	0
MsG0880046364.01.T01	4	6	4	0	0	0	0	0	0.0176275	NA	3.5	0	0
MsG0780040516.01.T01	24	20	20	16	15	10	8	9	0.0176717	0.177049	20	10.5	0
MsG0380017703.01.T01	453	457	336	289	176	210	315	117	0.0177201	0.177256	383.75	204.5	0
MsG0780040389.01.T01	57	30	33	17	26	9	1	1	0.0179081	0.178721	34.25	9.25	0
MsG0180006135.01.T01	9	11	11	8	20	23	15	26	0.0179224	0.178721	9.75	21	1
MsG0880044604.01.T01	13	17	12	12	8	5	7	3	0.0179549	0.178767	13.5	5.75	0
MsG0280007488.01.T01	0	0	1	0	4	2	1	9	0.0180942	NA	0.25	4	1
MsG0280006429.01.T01	19	77	69	52	125	138	40	397	0.0181637	0.180565	54.25	175	1
MsG0880045884.01.T01	15	10	11	14	26	33	8	83	0.018271	0.18135	12.5	37.5	1
MsG0380018035.01.T01	22	52	31	41	73	71	64	73	0.0183563	0.181651	36.5	70.25	1
MsG0280010704.01.T01	1437	1575	819	721	455	753	769	366	0.0183581	0.181651	1138	585.75	0
MsG0880045859.01.T01	6	7	0	3	15	12	5	37	0.0186391	0.184033	4	17.25	1
MsG0180004911.01.T01	13	5	3	8	1	1	1	4	0.0186563	0.184033	7.25	1.75	0
MsG0480021051.01.T01	18	11	18	3	42	32	43	15	0.0188544	0.185701	12.5	33	1
MsG0780036290.01.T01	5	7	7	3	2	1	1	1	0.0188683	NA	5.5	1.25	0
MsG0380013984.01.T01	8	2	3	10	2	1	1	0	0.0191499	NA	5.75	1	0
MsG0480023861.01.T01	16	8	4	0	1	1	1	1	0.0191868	0.188685	7	1	0
MsG0580024054.01.T01	137	113	145	114	70	89	101	88	0.0193251	0.189754	127.25	87	0
MsG0280010792.01.T01	6	4	9	4	14	9	15	22	0.0194111	0.190306	5.75	15	1
MsG0080049053.01.T01	54	63	50	50	30	34	41	19	0.0194871	0.190759	54.25	31	0
MsG0380015646.01.T01	12	14	21	21	24	34	26	78	0.0195303	0.19089	17	40.5	1
MsG0480021828.01.T01	23	16	10	12	30	27	27	35	0.0197486	0.19273	15.25	29.75	1
MsG0580024822.01.T01	1	1	3	0	7	8	4	6	0.0198232	NA	1.25	6.25	1
MsG0280010942.01.T01	5	2	2	3	16	11	8	5	0.0198852	0.193767	3	10	1
MsG0880047625.01.T01	17	87	41	59	33	18	14	29	0.0200281	0.194798	51	23.5	0
MsG0380017882.01.T01	9	5	11	2	26	12	20	14	0.0200518	0.194798	6.75	18	1
MsG0380017397.01.T01	7	7	0	10	31	25	2	63	0.0201087	0.195054	6	30.25	1
MsG0280011289.01.T01	1	0	0	0	3	2	2	7	0.0202739	NA	0.25	3.5	1
MsG0480022809.01.T01	1	0	0	1	4	3	3	8	0.0202833	NA	0.5	4.5	1
MsG0880044236.01.T01	6	0	6	4	1	0	0	0	0.020386	NA	4	0.25	0
MsG0780037105.01.T01	2	2	2	3	8	6	8	9	0.0205411	0.198526	2.25	7.75	1
MsG0780041060.01.T01	14	16	14	8	7	5	6	5	0.020542	0.198526	13	5.75	0
MsG0380015943.01.T01	7	9	4	7	2	2	2	2	0.0205596	0.198526	6.75	2	0
MsG0780041408.01.T01	4	9	8	0	1	0	1	0	0.0207846	NA	5.25	0.5	0
MsG0180000131.01.T01	10	14	9	15	3	5	2	9	0.0208985	0.201266	12	4.75	0
MsG0480023791.01.T01	15	3	5	1	32	19	15	11	0.0209162	0.201266	6	19.25	1
MsG0180000976.01.T01	9	16	18	20	38	35	28	27	0.0209418	0.201266	15.75	32	1
MsG0880045755.01.T01	382	701	512	667	336	447	295	388	0.0209692	0.201266	565.5	366.5	0
MsG0880045781.01.T01	10	8	7	5	5	0	2	1	0.0211028	0.202246	7.5	2	0
MsG0880046288.01.T01	24	50	34	71	33	21	21	14	0.0211955	0.202679	44.75	22.25	0
MsG0580025315.01.T01	469	357	170	231	241	196	60	134	0.0212113	0.202679	306.75	157.75	0
MsG0780038735.01.T01	17	53	41	48	89	79	65	92	0.0212506	0.202752	39.75	81.25	1
MsG0780038115.01.T01	42	34	48	37	13	19	32	25	0.0212959	0.202882	40.25	22.25	0
MsG0680033377.01.T01	10	14	8	8	2	4	5	4	0.0214573	0.204115	10	3.75	0
MsG0780040833.01.T01	426	547	371	461	329	379	268	236	0.0216042	0.204478	451.25	303	0
MsG0480022344.01.T01	1	2	2	7	21	13	2	16	0.0216461	0.204478	3	13	1
MsG0880046179.01.T01	65	62	73	42	38	28	49	28	0.0216514	0.204478	60.5	35.75	0
MsG0180001615.01.T01	19	60	41	66	82	120	74	135	0.0216686	0.204478	46.5	102.75	1
MsG0380017554.01.T01	6	1	4	2	0	1	0	0	0.0216908	NA	3.25	0.25	0
MsG0880046475.01.T01	16	5	39	7	8	6	4	2	0.021701	0.204478	16.75	5	0
MsG0480024008.01.T01	195	75	166	112	114	88	58	66	0.0217118	0.204478	137	81.5	0
MsG0880042538.01.T01	2	22	11	29	4	4	4	8	0.021719	0.204478	16	5	0
MsG0380011798.01.T01	12	10	2	3	1	2	1	2	0.0218043	0.204979	6.75	1.5	0
MsG0480023662.01.T01	81	62	84	117	52	57	53	66	0.0220139	0.206647	86	57	0
MsG0480023604.01.T01	10	16	11	20	6	9	5	1	0.0220628	0.206727	14.25	5.25	0
MsG0380015738.01.T01	42	16	31	15	45	43	60	53	0.0220931	0.206727	26	50.25	1
MsG0580024535.01.T01	5	3	9	1	13	18	11	11	0.0221193	0.206727	4.5	13.25	1
MsG0780040079.01.T01	6	3	1	1	0	0	0	0	0.0221695	NA	2.75	0	0
MsG0280007122.01.T01	24	18	18	14	37	31	27	38	0.0221928	0.206881	18.5	33.25	1
MsG0780039188.01.T01	23	29	33	26	19	18	14	14	0.0222005	0.206881	27.75	16.25	0
MsG0480023247.01.T01	18	18	28	27	10	8	17	11	0.0223095	0.207595	22.75	11.5	0
MsG0680035696.01.T01	9	5	9	6	15	12	14	28	0.0223713	0.207868	7.25	17.25	1
MsG0880047565.01.T01	0	0	0	0	3	2	3	2	0.0224396	NA	0	2.5	1
MsG0380018058.01.T04	852	452	606	319	283	343	410	239	0.0225266	0.208842	557.25	318.75	0
MsG0880047126.01.T01	23	19	16	15	10	9	11	8	0.0225414	0.208842	18.25	9.5	0
MsG0880041994.01.T01	2	5	1	2	10	4	9	14	0.022663	0.209666	2.5	9.25	1
MsG0380017448.01.T01	56	37	69	38	68	64	107	133	0.0228038	0.210664	50	93	1
MsG0180006079.01.T01	10	9	11	12	4	2	3	8	0.0231298	0.213347	10.5	4.25	0
MsG0480023001.01.T01	140	60	64	36	28	21	27	69	0.0231639	0.213347	75	36.25	0
MsG0380017088.01.T02	90	40	56	111	61	36	24	46	0.0231942	0.213347	74.25	41.75	0
MsG0480020913.01.T01	1	2	1	2	8	8	2	9	0.0232786	0.213815	1.5	6.75	1
MsG0780041000.01.T01	55	30	27	31	28	18	19	19	0.0233189	0.213879	35.75	21	0
MsG0580029790.01.T01	9	3	7	2	14	13	13	14	0.0233543	0.213897	5.25	13.5	1
MsG0480022641.01.T01	20	19	43	73	18	13	21	19	0.0235363	0.215133	38.75	17.75	0
MsG0180003379.01.T01	15	15	16	21	33	23	30	40	0.0235564	0.215133	16.75	31.5	1
MsG0480023336.01.T01	9	16	10	11	44	27	18	17	0.0236116	0.21533	11.5	26.5	1
MsG0380015547.01.T01	17	21	20	56	13	17	11	11	0.0237581	0.216144	28.5	13	0
MsG0580025256.01.T01	1	2	1	1	12	13	3	1	0.0237684	0.216144	1.25	7.25	1
MsG0280011453.01.T01	3	3	2	8	1	0	0	1	0.0238832	NA	4	0.5	0
MsG0480021803.01.T01	77	36	27	25	15	19	28	17	0.0239919	0.21771	41.25	19.75	0
MsG0680031835.01.T01	93	45	22	19	25	25	11	5	0.0240312	0.21771	44.75	16.5	0
MsG0380018027.01.T03	47	49	23	30	0	0	23	4	0.0240427	0.21771	37.25	6.75	0
MsG0480023735.01.T01	119	20	15	1	7	17	2	4	0.0242957	0.219428	38.75	7.5	0
MsG0880046412.01.T01	21	14	37	27	51	30	46	72	0.0243009	0.219428	24.75	49.75	1
MsG0880047123.01.T01	8	4	9	5	3	1	0	3	0.0244571	0.220527	6.5	1.75	0
MsG0380017936.01.T01	12	7	4	5	4	2	1	0	0.0247154	0.222542	7	1.75	0
MsG0280011263.01.T01	1	3	0	0	6	9	8	2	0.0247401	NA	1	6.25	1
MsG0780041243.01.T01	14	13	10	12	6	5	5	7	0.0248658	0.223582	12.25	5.75	0
MsG0780041406.01.T01	1	1	0	0	4	7	1	6	0.0249483	NA	0.5	4.5	1
MsG0380016754.01.T01	8	4	12	4	2	3	1	2	0.0249825	0.224317	7	2	0
MsG0480022954.01.T01	28	15	24	24	21	11	6	6	0.0250502	0.224451	22.75	11	0
MsG0180001249.01.T01	44	60	40	56	28	38	31	26	0.0250675	0.224451	50	30.75	0
MsG0380015744.01.T01	1	5	2	2	4	19	8	8	0.025298	0.226198	2.5	9.75	1
MsG0480023717.01.T01	1363	1080	896	841	660	745	769	367	0.0253479	0.226328	1045	635.25	0
MsG0180005005.01.T01	3	1	1	1	6	5	3	13	0.0253748	NA	1.5	6.75	1
MsG0180004860.01.T01	1	1	2	1	7	2	3	15	0.0253895	NA	1.25	6.75	1
MsG0580025323.01.T01	6	4	2	1	11	10	8	10	0.0253979	0.226459	3.25	9.75	1
MsG0280007069.01.T01	73	208	133	101	100	57	74	61	0.02544	0.226519	128.75	73	0
MsG0880046353.01.T01	10	14	12	16	24	16	35	35	0.0254989	0.226728	13	27.5	1
MsG0080048799.01.T01	195	100	64	29	83	26	27	14	0.0255365	0.226747	97	37.5	0
MsG0480020860.01.T01	2	2	3	2	10	7	6	7	0.0258779	0.22946	2.25	7.5	1
MsG0280006568.01.T01	74	68	158	100	78	50	27	76	0.0259173	0.229492	100	57.75	0
MsG0580025847.01.T01	17	16	13	7	6	7	5	6	0.026107	0.230476	13.25	6	0
MsG0380012168.01.T01	353	7	144	9	41	8	45	7	0.0261357	0.230476	128.25	25.25	0
MsG0880044317.01.T01	11	11	24	16	41	25	39	24	0.0261384	0.230476	15.5	32.25	1
MsG0880046165.01.T01	3	3	2	3	1	0	0	0	0.0261386	NA	2.75	0.25	0
MsG0080048900.01.T01	26	27	27	32	19	20	13	16	0.0261725	0.230476	28	17	0
MsG0380012509.01.T01	4	0	2	2	43	6	2	2	0.0262433	0.230783	2	13.25	1
MsG0580027033.01.T01	3	6	4	2	0	1	0	1	0.0264909	NA	3.75	0.5	0
MsG0480023449.01.T01	1	0	1	0	3	3	2	10	0.0267039	NA	0.5	4.5	1
MsG0180000774.01.T01	21	18	7	11	26	15	38	58	0.0268193	0.235524	14.25	34.25	1
MsG0480019812.01.T01	5	1	0	0	6	10	6	7	0.0268648	0.235601	1.5	7.25	1
MsG0180001480.01.T01	66	26	2	1	10	3	2	4	0.0269704	0.236203	23.75	4.75	0
MsG0380015441.01.T01	34	23	22	32	17	14	14	22	0.0270212	0.236325	27.75	16.75	0
MsG0580028980.01.T01	4	19	9	3	3	4	1	0	0.0270773	0.236493	8.75	2	0
MsG0580029125.01.T01	25	3	13	4	5	0	4	1	0.0271528	0.236828	11.25	2.5	0
MsG0180003302.01.T01	3	0	1	1	4	2	9	11	0.0272511	NA	1.25	6.5	1
MsG0080049039.01.T01	124	85	104	43	45	33	71	19	0.027297	0.237763	89	42	0
MsG0480021417.01.T01	16	6	8	7	14	16	18	41	0.0273429	0.237839	9.25	22.25	1
MsG0380014467.01.T01	13	6	4	7	17	12	21	19	0.0274341	0.238308	7.5	17.25	1
MsG0580030130.01.T01	3	0	1	0	7	3	6	6	0.0275011	NA	1	5.5	1
MsG0780041626.01.T01	7	4	2	7	13	12	8	20	0.0276093	0.239505	5	13.25	1
MsG0480021347.01.T01	3	2	5	6	0	0	0	2	0.0276284	NA	4	0.5	0
MsG0480018213.01.T01	0	3	5	4	11	13	8	8	0.0276854	0.23984	3	10	1
MsG0380015456.01.T01	5	2	5	4	10	5	17	14	0.0277464	0.240044	4	11.5	1
MsG0480023962.01.T02	17	3	9	3	17	18	15	34	0.0277911	0.240106	8	21	1
MsG0580025102.01.T01	1	7	9	29	19	99	21	38	0.0278766	0.240343	11.5	44.25	1
MsG0480022435.01.T01	26	15	12	14	27	27	28	47	0.0278936	0.240343	16.75	32.25	1
MsG0380011692.01.T01	193	103	75	32	57	62	27	47	0.0280699	0.241537	100.75	48.25	0
MsG0780041783.01.T01	16	19	18	19	9	10	11	9	0.0281529	0.241926	18	9.75	0
MsG0880046881.01.T01	9	2	3	2	11	7	10	20	0.0282204	0.242181	4	12	1
MsG0880044067.01.T01	6	10	3	2	0	1	2	1	0.0283	NA	5.25	1	0
MsG0480021893.01.T01	42	18	22	14	16	14	7	11	0.0283883	0.243222	24	12	0
MsG0480018631.01.T01	52	52	50	36	71	57	80	109	0.0284177	0.243222	47.5	79.25	1
MsG0380016792.01.T01	2	8	5	13	28	8	17	30	0.028492	0.243533	7	20.75	1
MsG0680035075.01.T01	1	0	0	1	1	1	2	21	0.028548	NA	0.5	6.25	1
MsG0880042456.01.T01	136	12	175	53	58	34	18	33	0.0285531	0.243729	94	35.75	0
MsG0280006382.01.T01	5	3	3	2	12	12	4	11	0.0286095	0.243885	3.25	9.75	1
MsG0280006671.01.T01	17	17	17	21	10	11	10	8	0.0287562	0.24481	18	9.75	0
MsG0580024288.01.T01	14	8	10	6	22	19	20	17	0.0288769	0.245511	9.5	19.5	1
MsG0780040701.01.T01	13	1	13	8	24	12	16	51	0.0289784	0.246047	8.75	25.75	1
MsG0880043300.01.T01	1	1	1	0	13	3	3	2	0.02908	NA	0.75	5.25	1
MsG0280011338.01.T01	1	0	0	2	16	4	8	0	0.0292689	NA	0.75	7	1
MsG0280006629.01.T01	68	22	25	29	52	53	68	118	0.0295541	0.250603	36	72.75	1
MsG0680032060.01.T01	26	23	15	11	8	12	10	6	0.0296249	0.250871	18.75	9	0
MsG0180003405.01.T01	8	4	11	15	9	23	24	44	0.0296886	0.251078	9.5	25	1
MsG0880046158.01.T01	22	18	18	9	15	6	5	4	0.0297386	0.251169	16.75	7.5	0
MsG0280010144.01.T01	246	219	316	348	200	210	167	75	0.0299169	0.252342	282.25	163	0
MsG0480020795.01.T01	1	0	0	0	14	12	0	0	0.0299575	NA	0.25	6.5	1
MsG0280008588.01.T01	37	28	17	7	11	15	4	4	0.0301361	0.253857	22.25	8.5	0
MsG0180005827.01.T01	1	1	1	1	6	2	6	6	0.0302537	NA	1	5	1
MsG0480023288.01.T01	10	9	9	16	5	3	3	8	0.0303062	0.254954	11	4.75	0
MsG0780041747.01.T01	1	0	2	2	4	3	6	11	0.0304239	NA	1.25	6	1
MsG0580025103.01.T01	4	10	12	7	4	0	4	0	0.0305089	0.256323	8.25	2	0
MsG0380016720.01.T01	68	83	65	58	54	47	7	10	0.0306004	0.256755	68.5	29.5	0
MsG0180003891.01.T01	211	226	158	197	364	302	175	649	0.0306743	0.257038	198	372.5	1
MsG0580024128.01.T01	5570	4752	4498	3352	2747	3948	2803	1601	0.0308686	0.258296	4543	2774.75	0
MsG0180000614.01.T01	4	1	2	1	9	6	5	8	0.0309319	0.258296	2	7	1
MsG0280011424.01.T01	4	1	0	3	14	4	2	19	0.0309454	0.258296	2	9.75	1
MsG0480022666.01.T01	26	11	24	27	36	29	38	71	0.0310457	0.258795	22	43.5	1
MsG0380015591.01.T01	34	28	49	24	28	20	16	14	0.0311121	0.258996	33.75	19.5	0
MsG0580024955.01.T01	3	6	2	3	6	10	22	7	0.0311507	0.258996	3.5	11.25	1
MsG0280010632.01.T01	7	13	1	2	0	1	1	2	0.0313134	NA	5.75	1	0
MsG0880043114.01.T01	36	39	61	50	27	24	15	46	0.0313318	0.260164	46.5	28	0
MsG0180001270.01.T01	178	375	101	186	76	103	115	162	0.0315565	0.26169	210	114	0
MsG0880044318.01.T01	8	9	22	13	22	19	32	41	0.031825	0.263576	13	28.5	1
MsG0280010160.01.T01	92	154	434	274	476	367	688	548	0.0319894	0.264537	238.5	519.75	1
MsG0380016735.01.T01	53	33	35	25	27	20	14	29	0.0320237	0.264537	36.5	22.5	0
MsG0180006227.01.T01	240	165	229	250	137	115	166	212	0.0321791	0.265478	221	157.5	0
MsG0480023109.01.T01	15	13	8	10	15	25	25	28	0.0322626	0.265767	11.5	23.25	1
MsG0880046985.01.T01	11	3	8	8	17	12	14	25	0.0322972	0.265767	7.5	17	1
MsG0480023974.01.T01	74	38	52	45	98	68	67	96	0.0323671	0.2658	52.25	82.25	1
MsG0480023794.01.T01	238	170	243	148	289	241	290	377	0.0323843	0.2658	199.75	299.25	1
MsG0880046561.01.T01	6	18	6	7	1	4	5	1	0.0325332	0.266681	9.25	2.75	0
MsG0480022164.01.T01	2	0	0	1	6	5	3	4	0.0325922	NA	0.75	4.5	1
MsG0380016951.01.T01	4	2	5	4	14	7	7	13	0.0326888	0.267613	3.75	10.25	1
MsG0880047337.01.T01	9	11	8	8	4	3	2	6	0.0329304	0.268418	9	3.75	0
MsG0780041366.01.T01	17	26	14	25	81	77	14	33	0.0329463	0.268418	20.5	51.25	1
MsG0280008935.01.T01	53	39	25	38	23	18	31	17	0.032961	0.268418	38.75	22.25	0
MsG0380017798.01.T01	115	64	184	95	215	183	160	227	0.0330139	0.268418	114.5	196.25	1
MsG0280010300.01.T01	227	43	37	4	20	34	17	17	0.0330177	0.268418	77.75	22	0
MsG0180005568.01.T01	17	29	30	65	10	13	13	31	0.0330713	0.268418	35.25	16.75	0
MsG0280006548.01.T01	51	21	11	37	10	15	7	23	0.0330806	0.268418	30	13.75	0
MsG0580028958.01.T01	1	0	1	0	4	1	1	15	0.0332692	NA	0.5	5.25	1
MsG0780040423.01.T01	6	1	5	4	15	9	8	11	0.0332992	0.269742	4	10.75	1
MsG0180006179.01.T01	43	28	59	27	52	46	74	163	0.033328	0.269742	39.25	83.75	1
MsG0180003146.01.T01	4	7	6	10	2	3	2	2	0.0333802	0.269823	6.75	2.25	0
MsG0380016098.01.T01	1	4	8	0	0	0	0	0	0.0334353	NA	3.25	0	0
MsG0780040158.01.T01	47	54	27	38	26	20	24	34	0.033482	0.270305	41.5	26	0
MsG0480021384.01.T01	2	3	1	5	0	1	0	0	0.0335021	NA	2.75	0.25	0
MsG0180004377.01.T01	15	28	20	36	14	17	10	12	0.0336133	0.270503	24.75	13.25	0
MsG0780037381.01.T01	2	0	0	1	4	3	7	4	0.0336133	NA	0.75	4.5	1
MsG0480018497.01.T01	38	25	35	36	31	19	15	20	0.0336193	0.270503	33.5	21.25	0
MsG0080048909.01.T01	5	6	4	6	2	2	1	1	0.0336487	NA	5.25	1.5	0
MsG0380016936.01.T01	27	21	21	23	37	33	37	46	0.0336598	0.270503	23	38.25	1
MsG0280007915.01.T01	4	0	3	1	15	3	5	10	0.0336755	0.270503	2	8.25	1
MsG0880047078.01.T01	1	0	0	0	3	1	3	5	0.0337265	NA	0.25	3	1
MsG0180003901.01.T03	3	5	5	2	5	16	8	15	0.0338736	0.271753	3.75	11	1
MsG0880044976.01.T01	1	0	1	1	4	4	2	8	0.033924	NA	0.75	4.5	1
MsG0680032726.01.T01	7	10	0	10	3	1	0	1	0.0342246	0.274225	6.75	1.25	0
MsG0480021244.01.T01	5	14	18	14	57	59	17	11	0.0343654	0.274681	12.75	36	1
MsG0580028891.01.T01	8	17	26	24	9	6	11	10	0.0344184	0.274681	18.75	9	0
MsG0880044360.01.T01	45	30	40	28	68	56	43	61	0.0344384	0.274681	35.75	57	1
MsG0880045029.01.T01	28	37	25	28	23	22	10	7	0.0344531	0.274681	29.5	15.5	0
MsG0880047076.01.T01	75	91	92	113	82	50	48	82	0.0345816	0.275362	92.75	65.5	0
MsG0280006553.01.T01	11	5	9	6	2	0	4	4	0.0346988	0.275642	7.75	2.5	0
MsG0480024011.01.T01	240	236	340	364	176	267	144	82	0.0347028	0.275642	295	167.25	0
MsG0480023637.01.T01	6	3	2	2	11	6	8	12	0.0350214	0.277828	3.25	9.25	1
MsG0280006408.01.T01	6	4	3	4	11	7	11	14	0.0351123	0.277969	4.25	10.75	1
MsG0480022763.01.T01	3	4	2	4	6	12	6	14	0.035126	0.277969	3.25	9.5	1
MsG0580024969.01.T01	1	0	1	0	2	8	1	6	0.0352955	NA	0.5	4.25	1
MsG0680034833.01.T01	6	8	7	8	23	27	11	9	0.0354588	0.279919	7.25	17.5	1
MsG0180005181.01.T01	17	15	13	13	9	7	6	9	0.0354712	0.279919	14.5	7.75	0
MsG0480023293.01.T01	38	15	31	21	20	15	9	15	0.0355036	0.279919	26.25	14.75	0
MsG0480020330.01.T01	3	1	1	1	7	4	6	6	0.0355267	NA	1.5	5.75	1
MsG0480020517.01.T01	7	10	5	0	2	0	1	0	0.0355767	NA	5.5	0.75	0
MsG0480021483.01.T01	2	10	2	5	11	13	9	24	0.0356662	0.280837	4.75	14.25	1
MsG0580030055.01.T01	2	1	1	1	8	5	4	4	0.0357592	NA	1.25	5.25	1
MsG0280006815.01.T01	3	3	0	2	8	9	1	19	0.0357854	0.280837	2	9.25	1
MsG0380014936.01.T01	28	6	30	2	6	4	7	1	0.0357896	0.280837	16.5	4.5	0
MsG0280006428.01.T01	0	1	5	0	11	11	1	13	0.0357955	0.280837	1.5	9	1
MsG0380012629.01.T01	0	0	0	0	16	0	0	7	0.0358667	NA	0	5.75	1
MsG0580028492.01.T01	0	1	0	0	4	1	2	5	0.0359689	NA	0.25	3	1
MsG0180006203.01.T01	23	17	22	26	17	12	12	11	0.0361003	0.282881	22	13	0
MsG0180005912.01.T01	4	9	2	2	1	1	1	0	0.0361461	NA	4.25	0.75	0
MsG0380012602.01.T01	42	11	30	7	56	52	52	36	0.0362799	0.283842	22.5	49	1
MsG0580024493.01.T01	102	115	113	96	72	77	88	62	0.0363116	0.283842	106.5	74.75	0
MsG0280009516.01.T01	13	2	1	4	14	14	9	22	0.0363821	0.284047	5	14.75	1
MsG0680031064.01.T01	30	7	0	0	2	0	0	0	0.0364657	0.284353	9.25	0.5	0
MsG0480022595.01.T01	1	1	1	1	4	8	3	4	0.036493	NA	1	4.75	1
MsG0380012316.01.T01	2	0	1	3	6	6	3	10	0.0366826	NA	1.5	6.25	1
MsG0180004875.01.T01	66	69	65	63	46	51	45	51	0.0367544	0.285959	65.75	48.25	0
MsG0180004505.01.T01	27	20	19	22	11	10	14	17	0.036761	0.285959	22	13	0
MsG0680032430.01.T01	3	1	2	1	5	3	6	13	0.0368269	0.286124	1.75	6.75	1
MsG0880045907.01.T01	17	27	20	16	19	10	5	6	0.0370043	0.287153	20	10	0
MsG0380016510.01.T01	3	3	2	2	0	1	0	0	0.0371124	NA	2.5	0.25	0
MsG0780039859.01.T01	70	86	48	55	47	43	45	33	0.0372362	0.288435	64.75	42	0
MsG0380016715.01.T01	70	60	10	20	149	107	128	34	0.037276	0.288435	40	104.5	1
MsG0780041593.01.T01	5	4	1	4	1	0	0	1	0.0372927	NA	3.5	0.5	0
MsG0880047614.01.T01	205	218	500	251	542	450	380	743	0.0373046	0.288435	293.5	528.75	1
MsG0780040045.01.T01	5	1	2	2	8	3	5	22	0.0374202	0.288691	2.5	9.5	1
MsG0680030558.01.T01	19	17	22	11	14	7	9	4	0.037453	0.288691	17.25	8.5	0
MsG0280011227.01.T01	7	22	12	0	18	48	29	40	0.0375029	0.288691	10.25	33.75	1
MsG0280009108.01.T01	19	7	13	5	8	1	2	5	0.0375181	0.288691	11	4	0
MsG0580026921.01.T01	21	4	5	2	22	20	14	29	0.0376592	0.289429	8	21.25	1
MsG0180005957.01.T01	1	0	0	0	2	1	3	6	0.0377036	NA	0.25	3	1
MsG0480021319.01.T01	55	33	50	49	64	90	51	108	0.0377106	0.289477	46.75	78.25	1
MsG0380013942.01.T01	174	293	249	295	93	91	202	13	0.0378308	0.290051	252.75	99.75	0
MsG0780038132.01.T05	18	8	14	2	3	4	5	1	0.0378833	0.290106	10.5	3.25	0
MsG0380016330.01.T01	141	61	96	120	178	147	99	436	0.0379366	0.290167	104.5	215	1
MsG0880042512.01.T01	2	1	0	0	6	4	2	6	0.0379608	NA	0.75	4.5	1
MsG0780041149.01.T01	43	86	52	39	21	47	29	18	0.0379847	0.290188	55	28.75	0
MsG0080047787.01.T01	1	1	2	6	9	2	5	31	0.0381177	0.290769	2.5	11.75	1
MsG0180006061.01.T01	7	8	7	5	3	2	2	3	0.0381569	0.290769	6.75	2.5	0
MsG0280007247.01.T01	2219	3067	1705	1851	1235	1767	1570	1371	0.0382642	0.290769	2210.5	1485.75	0
MsG0680034837.01.T01	53	115	123	231	56	86	54	89	0.0382655	0.290769	130.5	71.25	0
MsG0380015530.01.T01	29	61	36	54	22	31	26	29	0.0382878	0.290769	45	27	0
MsG0480021151.01.T01	106	83	95	110	134	129	125	183	0.0383812	0.291133	98.5	142.75	1
MsG0380015610.01.T01	19	11	29	8	13	2	7	6	0.0384867	0.291588	16.75	7	0
MsG0680035582.01.T01	5	0	5	4	14	14	12	4	0.0387995	0.293611	3.5	11	1
MsG0480018405.01.T01	1	1	2	1	6	8	3	4	0.038948	NA	1.25	5.25	1
MsG0280011018.01.T01	82	41	61	99	65	20	26	54	0.0390756	0.295302	70.75	41.25	0
MsG0480021563.01.T01	24	18	17	25	17	8	9	15	0.039131	0.295302	21	12.25	0
MsG0180000411.01.T01	9	4	4	3	15	10	7	18	0.0391614	0.295302	5	12.5	1
MsG0680032717.01.T01	2	6	0	5	1	0	0	0	0.0393001	NA	3.25	0.25	0
MsG0880045517.01.T01	43	68	34	18	131	123	98	29	0.0394533	0.296929	40.75	95.25	1
MsG0280009166.01.T01	6	1	1	2	9	3	7	17	0.0395044	0.296929	2.5	9	1
MsG0580024062.01.T01	19	12	22	13	29	29	20	45	0.0395163	0.296929	16.5	30.75	1
MsG0280008343.01.T01	0	1	0	3	3	5	6	7	0.0396261	NA	1	5.25	1
MsG0880046457.01.T01	0	1	7	4	0	0	0	0	0.0397892	NA	3	0	0
MsG0880044192.01.T01	6	0	13	0	0	0	0	0	0.0398496	NA	4.75	0	0
MsG0380011504.01.T01	14	25	17	23	48	46	9	107	0.0399223	0.299628	19.75	52.5	1
MsG0280006327.01.T01	2	1	1	0	4	2	5	9	0.0400441	NA	1	5	1
MsG0880043076.01.T01	23	5	9	5	19	18	23	36	0.0401303	0.300836	10.5	24	1
MsG0280006352.01.T01	4	2	4	2	8	6	6	15	0.0401987	0.300996	3	8.75	1
MsG0180005493.01.T01	8	5	6	5	2	1	3	2	0.0407041	0.304425	6	2	0
MsG0280009395.01.T01	182	183	203	131	113	146	129	104	0.040841	0.304942	174.75	123	0
MsG0380015592.01.T01	9	8	13	11	6	3	5	5	0.0408686	0.304942	10.25	4.75	0
MsG0780036060.01.T01	9	4	8	3	4	1	1	1	0.0410001	NA	6	1.75	0
MsG0180001548.01.T01	1	1	1	1	5	3	5	5	0.0410244	NA	1	4.5	1
MsG0380016791.01.T01	4	3	6	5	15	11	10	8	0.0410312	0.305721	4.5	11	1
MsG0480019426.01.T01	5	5	5	9	16	12	3	47	0.0410684	0.305721	6	19.5	1
MsG0380016721.01.T01	155	213	125	134	140	107	21	25	0.0412571	0.306471	156.75	73.25	0
MsG0180005808.01.T01	8	3	3	2	12	10	10	9	0.0412649	0.306471	4	10.25	1
MsG0280009762.01.T01	61	65	75	28	105	126	105	73	0.0413797	0.306866	57.25	102.25	1
MsG0680031715.01.T01	12	14	7	5	1	2	7	3	0.041414	0.306866	9.5	3.25	0
MsG0480020797.01.T01	38	60	58	46	15	19	40	40	0.0416261	0.308081	50.5	28.5	0
MsG0080048253.01.T01	6	8	5	2	2	1	1	2	0.0416655	NA	5.25	1.5	0
MsG0480021293.01.T01	45	17	27	21	48	40	41	60	0.0417829	0.308613	27.5	47.25	1
MsG0880044224.01.T01	52	14	31	40	83	56	45	65	0.0418323	0.308613	34.25	62.25	1
MsG0180004302.01.T01	4	19	9	11	4	2	4	7	0.0418889	0.308613	10.75	4.25	0
MsG0780039723.01.T01	928	623	655	146	440	284	194	45	0.0418908	0.308613	588	240.75	0
MsG0580028603.01.T01	67	72	67	54	64	32	45	30	0.0419596	0.308765	65	42.75	0
MsG0780037172.01.T01	1	2	3	2	0	0	0	0	0.042417	NA	2	0	0
MsG0480023941.01.T01	33	12	19	11	22	26	42	70	0.0424385	0.311931	18.75	40	1
MsG0880046413.01.T01	2	3	1	2	0	0	0	0	0.0424824	NA	2	0	0
MsG0680035612.01.T01	150	147	512	352	454	485	753	647	0.0425389	0.31231	290.25	584.75	1
MsG0180004899.01.T01	6	0	5	1	0	0	0	0	0.0425634	NA	3	0	0
MsG0480018187.01.T01	1	1	0	0	11	3	2	1	0.0427173	NA	0.5	4.25	1
MsG0480021636.01.T01	2	2	1	3	0	0	0	0	0.0427964	NA	2	0	0
MsG0280006711.01.T01	50	46	62	40	123	71	47	96	0.0428055	0.31361	49.5	84.25	1
MsG0380017714.01.T01	56	24	49	50	40	30	17	14	0.042814	0.31361	44.75	25.25	0
MsG0380017253.01.T01	4	23	35	48	255	106	11	39	0.0430723	0.315142	27.5	102.75	1
MsG0380017406.01.T01	8002	7688	8079	7901	5934	6595	4768	2167	0.0431945	0.315372	7917.5	4866	0
MsG0380017095.01.T01	5	1	2	6	10	6	12	11	0.0432023	0.315372	3.5	9.75	1
MsG0880047368.01.T01	4	6	4	6	1	2	1	2	0.0432318	NA	5	1.5	0
MsG0380017837.01.T01	18	12	11	9	7	4	6	8	0.0432728	0.315483	12.5	6.25	0
MsG0880044339.01.T01	288	203	225	195	117	112	222	76	0.0433178	0.315483	227.75	131.75	0
MsG0480022287.01.T01	16	9	9	12	23	16	16	37	0.0433653	0.315483	11.5	23	1
MsG0180005977.01.T01	53	27	40	31	72	69	47	55	0.043513	0.316197	37.75	60.75	1
MsG0280008006.01.T01	3	1	2	2	17	13	1	3	0.0437717	0.317717	2	8.5	1
MsG0880046205.01.T01	3	2	2	1	0	0	0	0	0.0439887	NA	2	0	0
MsG0380016242.01.T01	12	4	5	5	16	15	11	15	0.0441824	0.320335	6.5	14.25	1
MsG0880042411.01.T01	1	0	1	0	5	3	4	2	0.0443486	NA	0.5	3.5	1
MsG0480018332.01.T01	10	7	6	5	22	19	9	12	0.0444435	0.321863	7	15.5	1
MsG0480022856.01.T01	1	1	0	0	4	5	2	3	0.0445383	NA	0.5	3.5	1
MsG0780041460.01.T01	61	51	85	84	61	49	34	52	0.0446417	0.322933	70.25	49	0
MsG0180003649.01.T01	11	12	14	7	7	3	5	6	0.0447153	0.323101	11	5.25	0
MsG0680032421.01.T01	23	2	10	7	53	8	10	65	0.0450095	0.324367	10.5	34	1
MsG0380016054.01.T01	5	2	4	4	13	7	9	9	0.0450144	0.324367	3.75	9.5	1
MsG0780039396.01.T01	10	4	4	4	3	0	2	1	0.045097	NA	5.5	1.5	0
MsG0480023451.01.T01	8	9	8	12	3	8	1	2	0.0451205	0.324367	9.25	3.5	0
MsG0380016481.01.T01	4	1	2	3	1	0	0	0	0.0451299	NA	2.5	0.25	0
MsG0180001526.01.T01	16	10	9	8	18	19	15	34	0.0451385	0.324367	10.75	21.5	1
MsG0780038481.01.T01	6	10	6	19	24	14	14	56	0.0451439	0.324367	10.25	27	1
MsG0380013128.01.T01	200	215	66	80	97	108	25	39	0.0452035	0.324432	140.25	67.25	0
MsG0780041613.01.T01	0	0	2	2	5	0	11	12	0.0452178	NA	1	7	1
MsG0180000291.01.T01	90	106	154	161	258	267	143	192	0.0452626	0.324492	127.75	215	1
MsG0480022226.01.T01	0	0	0	1	1	3	2	5	0.0453499	NA	0.25	2.75	1
MsG0580025218.01.T01	10	25	7	8	8	6	4	2	0.0455021	0.325556	12.5	5	0
MsG0880047210.01.T01	4	1	2	2	13	6	5	5	0.0455128	0.325556	2.25	7.25	1
MsG0280006344.01.T01	45	49	46	51	39	29	29	41	0.0457686	0.326647	47.75	34.5	0
MsG0180001936.01.T01	13	12	2	47	6	4	0	11	0.0457963	0.326647	18.5	5.25	0
MsG0380015459.01.T01	7	7	9	3	3	1	3	2	0.0458183	0.326647	6.5	2.25	0
MsG0480023853.01.T01	1	1	0	1	0	8	4	8	0.0458813	NA	0.75	5	1
MsG0380014151.01.T01	5	3	0	8	1	1	0	0	0.0460758	NA	4	0.5	0
MsG0880046575.01.T01	1	0	0	0	2	1	3	5	0.046088	NA	0.25	2.75	1
MsG0580025280.01.T01	0	0	0	0	6	0	1	6	0.046185	NA	0	3.25	1
MsG0780038496.01.T01	137	206	215	277	129	98	163	170	0.0461877	0.328914	208.75	140	0
MsG0780040061.01.T01	17	21	12	8	28	23	32	27	0.0463115	0.329429	14.5	27.5	1
MsG0380017775.01.T01	5	2	11	8	2	2	3	1	0.046453	0.330069	6.5	2	0
MsG0480022310.01.T01	14	3	2	5	2	2	0	2	0.0465037	NA	6	1.5	0
MsG0280007450.01.T01	11	2	2	10	20	14	20	10	0.0465663	0.330507	6.25	16	1
MsG0080048255.01.T01	4	7	14	11	12	9	29	46	0.0467685	0.33099	9	24	1
MsG0880042649.01.T01	0	0	1	0	3	1	2	5	0.0467809	NA	0.25	2.75	1
MsG0880044488.01.T01	16	15	15	16	11	9	8	7	0.0468238	0.33099	15.5	8.75	0
MsG0180004166.01.T01	10	5	2	4	16	6	20	12	0.0468584	0.33099	5.25	13.5	1
MsG0680030758.01.T01	2866	1424	511	93	639	356	477	61	0.04689	0.33099	1223.5	383.25	0
MsG0280009445.01.T01	2	1	1	1	3	4	5	8	0.0468922	NA	1.25	5	1
MsG0280010679.01.T01	27	20	14	12	10	12	9	9	0.0468929	0.33099	18.25	10	0
MsG0780041497.01.T01	21	13	26	23	19	10	9	9	0.0472093	0.332695	20.75	11.75	0
MsG0580025488.01.T01	24	19	11	5	9	6	4	8	0.0472384	0.332695	14.75	6.75	0
MsG0480020714.01.T01	10	0	2	2	1	0	0	0	0.0473585	NA	3.5	0.25	0
MsG0880042433.01.T01	0	1	1	1	1	2	2	17	0.0474345	NA	0.75	5.5	1
MsG0380017268.01.T01	14	7	3	2	17	14	15	16	0.0475896	0.334801	6.5	15.5	1
MsG0380017353.01.T01	53	77	56	71	87	106	84	133	0.0477271	0.335024	64.25	102.5	1
MsG0180000193.01.T01	13	25	8	15	6	12	5	5	0.0477473	0.335024	15.25	7	0
MsG0380013943.01.T01	4	5	4	7	3	0	2	0	0.0477638	NA	5	1.25	0
MsG0380014040.01.T01	7	10	6	5	4	4	1	0	0.0478055	0.335024	7	2.25	0
MsG0180000592.01.T01	18	14	9	4	6	4	6	1	0.0478306	0.335024	11.25	4.25	0
MsG0480019901.01.T01	17	7	9	11	6	4	4	7	0.0480398	0.336121	11	5.25	0
MsG0180000157.01.T01	1	0	0	1	0	4	5	8	0.0481325	NA	0.5	4.25	1
MsG0880042251.01.T02	0	0	0	1	3	1	1	7	0.0483331	NA	0.25	3	1
MsG0380018013.01.T01	53	89	38	41	81	157	57	143	0.0484996	0.338694	55.25	109.5	1
MsG0280006459.01.T03	9	11	8	10	4	4	4	6	0.0485224	0.338694	9.5	4.5	0
MsG0280007831.01.T01	119	113	103	100	54	64	101	30	0.0485663	0.338694	108.75	62.25	0
MsG0680033838.01.T01	4	6	1	0	0	0	0	0	0.0486282	NA	2.75	0	0
MsG0780040429.01.T01	183	321	267	331	171	179	211	211	0.0486427	0.338858	275.5	193	0
MsG0480023658.01.T01	6	3	12	6	12	19	35	6	0.0487586	0.339297	6.75	18	1
MsG0880045360.01.T01	20	13	13	3	1	1	10	1	0.048913	0.340001	12.25	3.25	0
MsG0780038198.01.T01	0	0	0	0	0	7	10	0	0.049131	NA	0	4.25	1
MsG0780036387.01.T01	45	25	30	31	32	20	14	16	0.0491359	0.341135	32.75	20.5	0
MsG0380016257.01.T01	14	26	44	7	8	16	7	1	0.0491827	0.341135	22.75	8	0
MsG0380013447.01.T01	0	0	0	0	3	1	1	4	0.0491994	NA	0	2.25	1
MsG0380015561.01.T01	0	6	6	5	2	0	0	0	0.0492155	NA	4.25	0.5	0
MsG0180004536.01.T01	6	7	7	7	12	14	13	17	0.0492729	0.341173	6.75	14	1
MsG0480018233.01.T01	6	3	5	4	16	11	8	8	0.0493318	0.341173	4.5	10.75	1
MsG0180004506.01.T01	172	152	122	123	89	95	100	143	0.0493481	0.341173	142.25	106.75	0
MsG0480021859.01.T02	7	2	4	2	1	1	0	1	0.0494464	NA	3.75	0.75	0

## Sheet: LC and LS27（2）
gene ID	Leaf.Control.1.1	Leaf.Control.2.1	Leaf.Control.3.1	Leaf.Control.4.1	Leaf.Salt27.1	Leaf.Salt27.2	Leaf.Salt27.3	Leaf.Salt27.4	LC vs LS27_pvalue	LC vs LS27_padj	control average	salt average	up or down	up	down
MsG0780040206.01.T01	68	69	65	39	684	1194	1185	877	9.15e-37	7.96e-33	60.25	985	1	837	1138
MsG0180004172.01.T01	374	277	219	326	19	6	15	21	6.65e-35	2.89e-31	299	15.25	0
MsG0780040339.01.T01	20	7	9	5	226	210	185	246	3.64e-30	1.05e-26	10.25	216.75	1
MsG0880042727.01.T01	198	268	142	160	5	1	3	2	9.21e-30	2e-26	192	2.75	0
MsG0680030756.01.T01	4020	5379	3573	1889	271	93	185	185	1.73e-26	3.01e-23	3715.25	183.5	0
MsG0180004805.01.T01	88	97	115	108	3	2	3	3	2.37e-26	3.43e-23	102	2.75	0
MsG0780040230.01.T01	134	92	90	53	748	1135	1095	809	5.22e-25	6.49e-22	92.25	946.75	1
MsG0280010793.01.T01	596	375	550	241	15	5	14	1	1.81e-24	1.97e-21	440.5	8.75	0
MsG0380016721.01.T01	155	213	125	134	8	1	1	2	2.21e-24	2.02e-21	156.75	3	0
MsG0180005556.01.T01	4	5	10	12	155	242	276	160	2.32e-24	2.02e-21	7.75	208.25	1
MsG0580024080.01.T01	469	434	1028	740	51	13	34	33	1.4e-23	1.11e-20	667.75	32.75	0
MsG0880046819.01.T01	1687	896	246	144	7	4	6	4	1.69e-23	1.22e-20	743.25	5.25	0
MsG0180000109.01.T01	190	234	260	259	1585	2161	1093	1726	3.55e-23	2.38e-20	235.75	1641.25	1
MsG0880045977.01.T01	197	210	208	243	53	49	56	38	3.67e-21	2.28e-18	214.5	49	0
MsG0180004286.01.T01	87	97	77	152	8	5	5	9	4.23e-21	2.46e-18	103.25	6.75	0
MsG0180004792.01.T01	733	655	862	1341	5642	6866	5471	7315	5.83e-21	3.17e-18	897.75	6323.5	1
MsG0780036747.01.T01	118	144	191	210	28	19	22	26	2.55e-20	1.3e-17	165.75	23.75	0
MsG0280010269.01.T01	89	74	60	58	6	3	3	2	2.94e-20	1.42e-17	70.25	3.5	0
MsG0880047554.01.T01	217	268	459	342	57	47	48	53	3.89e-20	1.78e-17	321.5	51.25	0
MsG0180005199.01.T01	124	72	91	66	9	9	12	12	5.5e-20	2.39e-17	88.25	10.5	0
MsG0780036637.01.T01	165	118	84	86	13	17	17	16	5.9e-19	2.45e-16	113.25	15.75	0
MsG0380016720.01.T01	68	83	65	58	5	1	1	1	4.75e-18	1.88e-15	68.5	2	0
MsG0480023344.01.T01	645	272	818	429	3748	4607	3788	4223	1.49e-17	5.55e-15	541	4091.5	1
MsG0480022521.01.T01	0	0	0	0	96	177	90	164	1.53e-17	5.55e-15	0	131.75	1
MsG0780036812.01.T01	489	195	153	123	11	23	7	8	2.47e-17	8.6e-15	240	12.25	0
MsG0380016969.01.T01	12	9	13	19	97	169	102	118	4.54e-17	1.52e-14	13.25	121.5	1
MsG0880043056.01.T01	10	6	5	8	116	71	73	92	2.09e-16	6.72e-14	7.25	88	1
MsG0880044339.01.T01	288	203	225	195	70	45	73	64	2.62e-16	8.14e-14	227.75	63	0
MsG0480022069.01.T01	143	106	168	175	32	13	26	16	5.67e-16	1.7e-13	148	21.75	0
MsG0180000110.01.T01	243	258	289	225	1216	1887	901	1170	5.88e-16	1.71e-13	253.75	1293.5	1
MsG0080048842.01.T01	14	10	9	10	70	116	84	83	7.56e-16	2.12e-13	10.75	88.25	1
MsG0380013128.01.T01	200	215	66	80	10	2	6	3	1.12e-15	3.05e-13	140.25	5.25	0
MsG0180000610.01.T01	0	1	0	0	94	229	128	131	1.99e-15	5.25e-13	0.25	145.5	1
MsG0380016317.01.T01	47	28	25	40	185	644	276	502	2.77e-15	7.08e-13	35	401.75	1
MsG0780041353.01.T01	65	58	66	33	5	5	5	6	3.56e-15	8.85e-13	55.5	5.25	0
MsG0780041307.01.T01	27	19	49	28	186	398	201	344	3.85e-15	9.3e-13	30.75	282.25	1
MsG0880046786.01.T01	78	78	96	65	280	474	326	339	4.72e-15	1.11e-12	79.25	354.75	1
MsG0380015862.01.T01	128	112	367	175	24	12	16	21	7.24e-15	1.66e-12	195.5	18.25	0
MsG0580027875.01.T01	52	122	190	179	8	0	5	2	9.31e-15	2.08e-12	135.75	3.75	0
MsG0380017406.01.T01	8002	7688	8079	7901	2918	2972	4052	3312	1.08e-14	2.36e-12	7917.5	3313.5	0
MsG0780041213.01.T01	771	723	898	345	98	114	165	130	1.32e-14	2.81e-12	684.25	126.75	0
MsG0880047338.01.T01	113	88	140	156	652	480	494	627	1.47e-14	3.04e-12	124.25	563.25	1
MsG0480023558.01.T01	288	240	224	132	36	7	23	13	3.93e-14	7.95e-12	221	19.75	0
MsG0480023151.01.T01	63	25	28	18	220	339	221	257	6.87e-14	1.36e-11	33.5	259.25	1
MsG0880046084.01.T01	26	117	64	155	2	3	1	2	8.75e-14	1.69e-11	90.5	2	0
MsG0480021250.01.T01	8	4	6	4	82	58	46	81	9.3e-14	1.76e-11	5.5	66.75	1
MsG0580024545.01.T01	11	4	7	10	91	120	60	67	1.23e-13	2.29e-11	8	84.5	1
MsG0180005095.01.T01	44	87	36	68	0	3	2	1	1.71e-13	3.09e-11	58.75	1.5	0
MsG0380017934.01.T01	5	3	5	4	39	126	148	75	1.84e-13	3.28e-11	4.25	97	1
MsG0580028615.01.T01	79	62	44	26	3	4	3	3	2.25e-13	3.91e-11	52.75	3.25	0
MsG0380015752.01.T01	2175	2293	1754	2266	982	745	850	979	3.92e-13	6.69e-11	2122	889	0
MsG0480022366.01.T01	260	266	195	183	66	89	85	83	7.15e-13	1.2e-10	226	80.75	0
MsG0580029884.01.T01	124	120	96	40	12	10	14	13	8.57e-13	1.41e-10	95	12.25	0
MsG0780039269.01.T01	1	0	1	0	78	194	117	108	9e-13	1.45e-10	0.5	124.25	1
MsG0180005557.01.T01	2	0	1	0	91	75	82	51	2.37e-12	3.75e-10	0.75	74.75	1
MsG0480020072.01.T01	382	246	524	126	2311	3833	2270	2450	2.46e-12	3.82e-10	319.5	2716	1
MsG0280007136.01.T01	886	1101	681	847	371	318	313	310	3.8e-12	5.81e-10	878.75	328	0
MsG0580024435.01.T01	4	2	6	2	51	124	54	48	4.64e-12	6.96e-10	3.5	69.25	1
MsG0480022375.01.T01	89	40	64	50	10	11	14	11	5.24e-12	7.72e-10	60.75	11.5	0
MsG0880045336.01.T01	73	71	84	32	8	2	9	4	5.44e-12	7.89e-10	65	5.75	0
MsG0480023569.01.T01	141	134	74	34	0	0	1	1	6.61e-12	9.3e-10	95.75	0.5	0
MsG0780041495.01.T01	0	0	1	1	86	79	85	90	6.63e-12	9.3e-10	0.5	85	1
MsG0480023717.01.T01	1363	1080	896	841	393	328	361	220	6.91e-12	9.5e-10	1045	325.5	0
MsG0480022527.01.T01	143	148	269	281	52	55	42	59	6.99e-12	9.5e-10	210.25	52	0
MsG0880047643.01.T01	385	278	432	545	2068	1322	1749	2241	7.19e-12	9.62e-10	410	1845	1
MsG0880047326.01.T01	2	0	1	1	71	34	79	68	7.81e-12	1.03e-09	1	63	1
MsG0280011471.01.T01	78	98	65	115	17	17	15	29	1.1e-11	1.41e-09	89	19.5	0
MsG0780040563.01.T01	132	50	134	34	3	4	10	2	1.1e-11	1.41e-09	87.5	4.75	0
MsG0280009781.01.T01	0	2	1	1	23	86	178	126	1.3e-11	1.63e-09	1	103.25	1
MsG0880047496.01.T01	81	43	114	53	1	0	1	0	1.32e-11	1.63e-09	72.75	0.5	0
MsG0080049015.01.T01	76	103	96	87	24	10	24	15	1.33e-11	1.63e-09	90.5	18.25	0
MsG0280007831.01.T01	119	113	103	100	47	33	41	38	1.49e-11	1.8e-09	108.75	39.75	0
MsG0280007477.01.T01	144	155	149	159	58	43	64	43	1.76e-11	2.09e-09	151.75	52	0
MsG0780040967.01.T01	17	11	14	15	83	117	60	75	1.92e-11	2.26e-09	14.25	83.75	1
MsG0280006330.01.T01	124	107	88	105	23	30	39	43	1.98e-11	2.3e-09	106	33.75	0
MsG0180004739.01.T01	111	136	83	77	24	17	18	33	2.01e-11	2.31e-09	101.75	23	0
MsG0480023187.01.T01	5196	5411	6037	4848	1227	573	1763	1088	2.15e-11	2.42e-09	5373	1162.75	0
MsG0380017703.01.T01	453	457	336	289	131	109	156	148	3.38e-11	3.74e-09	383.75	136	0
MsG0380014750.01.T01	26	22	17	12	87	100	96	86	3.39e-11	3.74e-09	19.25	92.25	1
MsG0380016330.01.T01	141	61	96	120	353	1002	497	908	3.58e-11	3.89e-09	104.5	690	1
MsG0280007256.01.T01	311	448	385	523	117	155	163	138	4.14e-11	4.45e-09	416.75	143.25	0
MsG0480023633.01.T01	148	63	178	109	481	1050	658	693	4.24e-11	4.5e-09	124.5	720.5	1
MsG0380018027.01.T03	47	49	23	30	2	0	3	3	5.31e-11	5.56e-09	37.25	2	0
MsG0480020924.01.T01	4095	3482	4576	4782	663	506	1281	1404	6.88e-11	7.12e-09	4233.75	963.5	0
MsG0280007212.01.T01	6	0	0	0	35	186	89	235	7.52e-11	7.69e-09	1.5	136.25	1
MsG0480019285.01.T01	28	9	17	7	92	219	490	177	8.89e-11	8.99e-09	15.25	244.5	1
MsG0580030282.01.T01	86	27	34	35	3	4	4	6	1.16e-10	1.16e-08	45.5	4.25	0
MsG0880045055.01.T01	415	439	199	531	101	50	76	36	1.53e-10	1.51e-08	396	65.75	0
MsG0580030063.01.T01	39	37	33	22	118	134	135	116	1.76e-10	1.72e-08	32.75	125.75	1
MsG0880047495.01.T01	35	19	32	27	2	2	1	1	2.32e-10	2.24e-08	28.25	1.5	0
MsG0280010584.01.T01	77	60	144	52	431	386	426	481	2.76e-10	2.64e-08	83.25	431	1
MsG0780039440.01.T01	70	71	87	43	15	17	20	13	3.06e-10	2.89e-08	67.75	16.25	0
MsG0480023217.01.T01	1557	1352	1190	1517	749	576	708	804	3.17e-10	2.97e-08	1404	709.25	0
MsG0480023810.01.T01	11	3	8	5	72	53	38	68	3.21e-10	2.97e-08	6.75	57.75	1
MsG0380012801.01.T01	68	258	104	98	22	10	13	18	3.52e-10	3.22e-08	132	15.75	0
MsG0280010268.01.T01	55	31	41	19	1	0	4	1	3.57e-10	3.24e-08	36.5	1.5	0
MsG0180002585.01.T01	46	49	21	41	2	1	0	0	3.74e-10	3.36e-08	39.25	0.75	0
MsG0680033884.01.T01	0	1	1	0	55	39	86	111	3.8e-10	3.37e-08	0.5	72.75	1
MsG0380016153.01.T01	31	33	39	22	3	5	4	5	5.64e-10	4.96e-08	31.25	4.25	0
MsG0080048816.01.T01	7	2	3	5	43	77	29	52	6.21e-10	5.41e-08	4.25	50.25	1
MsG0580024723.01.T01	10	6	8	6	52	77	47	40	7.16e-10	6.17e-08	7.5	54	1
MsG0380014679.01.T01	0	3	3	14	65	178	97	220	8.07e-10	6.88e-08	5	140	1
MsG0480023634.01.T01	69	25	89	57	241	408	268	439	8.89e-10	7.51e-08	60	339	1
MsG0280007914.01.T01	4	1	5	2	39	89	25	59	9.1e-10	7.58e-08	3	53	1
MsG0180002136.01.T01	17	27	77	49	1	3	1	3	9.14e-10	7.58e-08	42.5	2	0
MsG0180004301.01.T01	54	83	60	58	19	16	18	19	1.03e-09	8.37e-08	63.75	18	0
MsG0580024875.01.T01	216	350	291	204	84	42	85	67	1.03e-09	8.37e-08	265.25	69.5	0
MsG0480022057.01.T01	30	70	53	61	406	658	551	182	1.1e-09	8.83e-08	53.5	449.25	1
MsG0280007882.01.T01	27	36	40	87	7	3	5	3	1.24e-09	9.92e-08	47.5	4.5	0
MsG0780036068.01.T01	493	3773	803	981	113	96	182	150	1.27e-09	1e-07	1512.5	135.25	0
MsG0780041173.01.T01	1211	1135	625	449	208	109	223	112	1.38e-09	1.08e-07	855	163	0
MsG0480019284.01.T01	72	32	15	10	173	627	395	494	1.48e-09	1.15e-07	32.25	422.25	1
MsG0580029551.01.T01	43	45	57	71	15	14	15	12	1.5e-09	1.15e-07	54	14	0
MsG0880046462.01.T01	1347	1901	938	767	409	209	298	286	1.69e-09	1.29e-07	1238.25	300.5	0
MsG0580024784.01.T01	198	174	295	243	92	55	44	89	2.1e-09	1.56e-07	227.5	70	0
MsG0780040884.01.T01	132	150	99	93	34	21	39	44	2.1e-09	1.56e-07	118.5	34.5	0
MsG0280009782.01.T01	0	3	15	1	47	195	536	345	2.11e-09	1.56e-07	4.75	280.75	1
MsG0480023662.01.T01	81	62	84	117	21	26	27	35	2.12e-09	1.56e-07	86	27.25	0
MsG0780040014.01.T01	5	3	3	2	27	34	72	51	2.13e-09	1.56e-07	3.25	46	1
MsG0280009395.01.T01	182	183	203	131	69	70	84	81	2.15e-09	1.56e-07	174.75	76	0
MsG0880046412.01.T01	21	14	37	27	112	103	154	126	2.18e-09	1.57e-07	24.75	123.75	1
MsG0480021754.01.T01	35	66	72	53	10	3	13	7	2.35e-09	1.68e-07	56.5	8.25	0
MsG0180001560.01.T01	194	119	165	93	26	44	55	43	2.59e-09	1.83e-07	142.75	42	0
MsG0880045882.01.T01	45	29	41	40	102	135	171	154	3.42e-09	2.4e-07	38.75	140.5	1
MsG0080048299.01.T01	38	24	208	138	3	0	7	5	3.44e-09	2.4e-07	102	3.75	0
MsG0680034725.01.T01	0	1	3	1	18	54	40	55	3.56e-09	2.46e-07	1.25	41.75	1
MsG0880047503.01.T01	94	72	70	15	4	2	7	8	3.89e-09	2.65e-07	62.75	5.25	0
MsG0180005923.01.T01	7	4	3	3	35	47	26	49	3.9e-09	2.65e-07	4.25	39.25	1
MsG0580028377.01.T01	26	49	32	112	7	3	4	5	4e-09	2.7e-07	54.75	4.75	0
MsG0380015067.01.T01	66	44	105	94	11	4	11	22	4.05e-09	2.71e-07	77.25	12	0
MsG0380018058.01.T04	852	452	606	319	169	146	213	136	4.47e-09	2.97e-07	557.25	166	0
MsG0480021054.01.T01	410	345	184	110	56	40	64	43	4.61e-09	3.04e-07	262.25	50.75	0
MsG0880047641.01.T01	73	39	55	51	160	147	184	201	4.75e-09	3.11e-07	54.5	173	1
MsG0480023018.01.T01	490	279	747	321	1685	2151	2008	1967	5.02e-09	3.24e-07	459.25	1952.75	1
MsG0680031460.01.T01	8	4	5	4	39	37	31	47	5.03e-09	3.24e-07	5.25	38.5	1
MsG0180002891.01.T01	6	7	8	13	41	57	45	57	5.1e-09	3.26e-07	8.5	50	1
MsG0480021205.01.T01	150	139	111	110	54	21	39	31	5.16e-09	3.28e-07	127.5	36.25	0
MsG0280006921.01.T01	348	272	162	71	19	19	50	21	5.34e-09	3.37e-07	213.25	27.25	0
MsG0480018211.01.T01	58	28	58	44	3	1	6	12	5.41e-09	3.38e-07	47	5.5	0
MsG0880042835.01.T01	52	28	36	17	3	3	4	6	5.49e-09	3.41e-07	33.25	4	0
MsG0480018626.01.T01	755	455	508	797	254	250	295	316	5.53e-09	3.41e-07	628.75	278.75	0
MsG0180003410.01.T01	5	2	1	2	49	36	20	64	5.66e-09	3.47e-07	2.5	42.25	1
MsG0480021349.01.T01	12	15	17	22	0	0	0	0	5.88e-09	3.58e-07	16.5	0	0
MsG0580025902.01.T01	550	351	404	312	210	149	124	116	6.2e-09	3.75e-07	404.25	149.75	0
MsG0680030757.01.T01	2003	1077	348	124	90	9	30	31	6.37e-09	3.82e-07	888	40	0
MsG0680035665.01.T01	7	6	5	8	52	54	28	47	6.6e-09	3.94e-07	6.5	45.25	1
MsG0780040408.01.T01	51	145	136	236	27	16	26	12	6.86e-09	4.06e-07	142	20.25	0
MsG0380016519.01.T01	5	0	0	0	37	69	27	49	6.97e-09	4.1e-07	1.25	45.5	1
MsG0480020866.01.T01	16	5	18	19	84	62	98	137	7.56e-09	4.41e-07	14.5	95.25	1
MsG0580029237.01.T01	11	9	28	40	146	196	132	326	8.34e-09	4.84e-07	22	200	1
MsG0380011673.01.T01	4	4	1	5	35	58	22	61	8.56e-09	4.93e-07	3.5	44	1
MsG0380016987.01.T01	115	34	23	40	6	6	6	5	9.88e-09	5.66e-07	53	5.75	0
MsG0880042797.01.T01	21	25	15	30	1	0	0	0	1.06e-08	6.02e-07	22.75	0.25	0
MsG0280006825.01.T01	104	108	67	83	32	29	37	36	1.16e-08	6.54e-07	90.5	33.5	0
MsG0480023983.01.T01	36	26	27	56	4	3	7	8	1.23e-08	6.9e-07	36.25	5.5	0
MsG0280007082.01.T01	16	61	66	75	7	7	7	5	1.25e-08	6.98e-07	54.5	6.5	0
MsG0480018232.01.T01	37	25	35	23	90	191	107	119	1.39e-08	7.7e-07	30	126.75	1
MsG0480018345.01.T01	5	6	6	8	42	39	30	54	1.61e-08	8.86e-07	6.25	41.25	1
MsG0780041262.01.T01	133	167	126	115	36	35	62	55	1.76e-08	9.63e-07	135.25	47	0
MsG0080048955.01.T01	5	2	5	3	32	28	50	34	1.87e-08	1.02e-06	3.75	36	1
MsG0780041015.01.T01	3430	4187	4148	4689	1929	881	1536	1096	1.92e-08	1.04e-06	4113.5	1360.5	0
MsG0180006079.01.T02	31	35	28	26	7	7	6	7	2.2e-08	1.18e-06	30	6.75	0
MsG0380016955.01.T01	460	277	192	265	94	112	123	125	2.26e-08	1.2e-06	298.5	113.5	0
MsG0280007247.01.T01	2219	3067	1705	1851	919	687	961	856	2.27e-08	1.2e-06	2210.5	855.75	0
MsG0680030774.01.T01	31	29	42	47	6	5	12	7	2.27e-08	1.2e-06	37.25	7.5	0
MsG0580024820.01.T01	24	7	5	8	133	63	83	79	2.36e-08	1.24e-06	11	89.5	1
MsG0780041637.01.T01	5647	6563	4442	3049	2065	1328	1858	1439	2.63e-08	1.37e-06	4925.25	1672.5	0
MsG0580024823.01.T01	1	2	8	2	16	109	76	77	2.8e-08	1.45e-06	3.25	69.5	1
MsG0080049039.01.T01	124	85	104	43	18	5	23	10	2.89e-08	1.49e-06	89	14	0
MsG0480021351.01.T01	36	30	22	52	8	4	7	5	3.17e-08	1.62e-06	35	6	0
MsG0280009541.01.T01	852	1025	607	468	287	167	263	224	3.43e-08	1.75e-06	738	235.25	0
MsG0880045194.01.T01	12	1	2	0	81	62	126	49	3.56e-08	1.79e-06	3.75	79.5	1
MsG0880046219.01.T01	14672	15319	12863	9748	4946	2721	6051	4000	3.56e-08	1.79e-06	13150.5	4429.5	0
MsG0680034062.01.T01	17	8	26	8	59	97	83	99	3.68e-08	1.84e-06	14.75	84.5	1
MsG0180001685.01.T01	68	42	53	18	7	5	9	9	4.05e-08	2.01e-06	45.25	7.5	0
MsG0180006212.01.T01	3174	3025	2888	2023	1188	721	1323	786	4.35e-08	2.15e-06	2777.5	1004.5	0
MsG0780041518.01.T01	21	23	25	22	104	149	54	120	4.57e-08	2.25e-06	22.75	106.75	1
MsG0480021233.01.T01	723	313	389	397	179	235	148	185	5.06e-08	2.47e-06	455.5	186.75	0
MsG0180005545.01.T01	2	2	2	2	34	38	22	20	5.34e-08	2.6e-06	2	28.5	1
MsG0780038807.01.T01	19	23	19	27	4	1	3	2	5.61e-08	2.71e-06	22	2.5	0
MsG0780036475.01.T01	54	37	33	47	96	203	149	185	5.81e-08	2.8e-06	42.75	158.25	1
MsG0280006475.01.T01	131	137	104	122	67	57	59	61	6.07e-08	2.9e-06	123.5	61	0
MsG0480024011.01.T01	240	236	340	364	118	51	74	127	6.29e-08	2.98e-06	295	92.5	0
MsG0780036638.01.T01	24	32	26	15	84	95	159	122	6.3e-08	2.98e-06	24.25	115	1
MsG0480018109.01.T01	49	27	46	27	102	176	109	174	7.14e-08	3.36e-06	37.25	140.25	1
MsG0480021251.01.T01	3	1	1	1	28	29	19	26	7.21e-08	3.37e-06	1.5	25.5	1
MsG0280010583.01.T01	490	488	867	389	1516	2290	1853	2398	7.92e-08	3.69e-06	558.5	2014.25	1
MsG0580027259.01.T01	68	44	110	68	15	23	26	17	8.56e-08	3.96e-06	72.5	20.25	0
MsG0480021249.01.T01	8	2	10	1	71	57	53	33	8.95e-08	4.12e-06	5.25	53.5	1
MsG0180000819.01.T01	7	6	12	13	38	70	44	55	9.11e-08	4.17e-06	9.5	51.75	1
MsG0180005005.01.T01	3	1	1	1	32	24	18	30	9.43e-08	4.3e-06	1.5	26	1
MsG0880046261.01.T01	50	83	10	17	3	2	1	2	9.5e-08	4.31e-06	40	2	0
MsG0780036562.01.T01	19	25	92	58	7	4	6	5	9.59e-08	4.33e-06	48.5	5.5	0
MsG0180004087.01.T01	213	92	125	47	24	17	31	11	9.75e-08	4.37e-06	119.25	20.75	0
MsG0180000595.01.T01	17	52	23	42	3	1	5	5	1.06e-07	4.72e-06	33.5	3.5	0
MsG0780037187.01.T01	14	66	42	76	4	3	7	8	1.11e-07	4.92e-06	49.5	5.5	0
MsG0480022513.01.T01	39	42	66	26	7	13	10	10	1.16e-07	5.14e-06	43.25	10	0
MsG0480022685.01.T01	64	36	23	56	196	218	128	327	1.21e-07	5.31e-06	44.75	217.25	1
MsG0180001152.01.T01	7	5	6	4	35	134	22	73	1.24e-07	5.4e-06	5.5	66	1
MsG0380015095.01.T01	20	57	22	24	3	4	2	5	1.24e-07	5.4e-06	30.75	3.5	0
MsG0180000460.01.T01	0	0	0	0	12	32	10	19	1.29e-07	5.58e-06	0	18.25	1
MsG0380015603.01.T01	126	188	121	141	64	46	37	69	1.32e-07	5.71e-06	144	54	0
MsG0480020076.01.T01	460	164	613	92	3491	2912	3268	1547	1.35e-07	5.76e-06	332.25	2804.5	1
MsG0680035696.01.T01	9	5	9	6	35	38	34	42	1.35e-07	5.76e-06	7.25	37.25	1
MsG0180005291.01.T01	410	438	318	318	153	138	215	144	1.38e-07	5.85e-06	371	162.5	0
MsG0580028755.01.T01	57	84	59	91	31	21	23	23	1.43e-07	6.05e-06	72.75	24.5	0
MsG0180004666.01.T01	16	22	33	26	55	170	209	190	1.45e-07	6.11e-06	24.25	156	1
MsG0480018888.01.T01	35	41	37	44	12	5	13	12	1.5e-07	6.29e-06	39.25	10.5	0
MsG0280006805.01.T01	412	415	253	164	129	60	67	80	1.51e-07	6.29e-06	311	84	0
MsG0780040177.01.T01	0	1	0	0	13	34	19	28	1.55e-07	6.41e-06	0.25	23.5	1
MsG0480022002.01.T01	41	55	49	87	218	241	165	220	1.59e-07	6.55e-06	58	211	1
MsG0480018569.01.T01	54	91	26	74	10	17	11	6	1.62e-07	6.64e-06	61.25	11	0
MsG0080048754.01.T01	43	53	56	39	7	12	20	13	1.67e-07	6.83e-06	47.75	13	0
MsG0880045029.01.T01	28	37	25	28	6	9	7	3	1.82e-07	7.41e-06	29.5	6.25	0
MsG0180005523.01.T01	25	23	21	15	2	3	1	5	1.83e-07	7.43e-06	21	2.75	0
MsG0280006293.01.T01	346	242	251	301	117	109	145	189	1.86e-07	7.49e-06	285	140	0
MsG0480018504.01.T01	30	29	48	72	13	8	4	8	1.87e-07	7.49e-06	44.75	8.25	0
MsG0480019968.01.T01	22	8	32	28	65	175	138	159	1.9e-07	7.6e-06	22.5	134.25	1
MsG0380017141.01.T01	84	125	72	104	42	20	30	21	1.94e-07	7.72e-06	96.25	28.25	0
MsG0580025280.01.T01	0	0	0	0	13	15	11	20	1.95e-07	7.72e-06	0	14.75	1
MsG0680030354.01.T01	23	30	23	35	6	7	5	7	1.99e-07	7.84e-06	27.75	6.25	0
MsG0180000439.01.T01	60	12	31	15	157	291	181	134	2.19e-07	8.58e-06	29.5	190.75	1
MsG0280006709.01.T01	8	11	12	14	0	0	0	0	2.32e-07	9.06e-06	11.25	0	0
MsG0380014967.01.T01	18	22	11	5	0	0	0	0	2.36e-07	9.19e-06	14	0	0
MsG0780038347.01.T01	56	63	37	72	21	21	10	12	2.39e-07	9.23e-06	57	16	0
MsG0580024079.01.T01	18	14	29	18	1	1	1	0	2.48e-07	9.53e-06	19.75	0.75	0
MsG0380016936.01.T01	27	21	21	23	64	99	59	94	2.49e-07	9.54e-06	23	79	1
MsG0780040283.01.T01	95	90	73	56	31	33	36	29	2.58e-07	9.86e-06	78.5	32.25	0
MsG0480021962.01.T01	207	123	148	149	81	74	88	91	2.75e-07	1.04e-05	156.75	83.5	0
MsG0180005360.01.T01	51	50	35	44	151	139	100	140	2.96e-07	1.12e-05	45	132.5	1
MsG0380017402.01.T01	99	722	458	274	1	8	52	27	3.1e-07	1.17e-05	388.25	22	0
MsG0380015676.01.T01	18	21	33	17	1	0	1	0	3.18e-07	1.19e-05	22.25	0.5	0
MsG0280008388.01.T01	104	67	27	3	2	0	2	0	3.87e-07	1.45e-05	50.25	1	0
MsG0680032416.01.T01	1	1	1	2	26	20	15	39	3.9e-07	1.45e-05	1.25	25	1
MsG0480021143.01.T01	524	505	322	319	196	85	159	122	3.96e-07	1.47e-05	417.5	140.5	0
MsG0180000301.01.T01	31	24	14	14	2	2	3	3	4e-07	1.47e-05	20.75	2.5	0
MsG0280007789.01.T01	19	13	16	13	43	57	59	65	4.01e-07	1.47e-05	15.25	56	1
MsG0880047625.01.T01	17	87	41	59	9	9	6	8	4.09e-07	1.5e-05	51	8	0
MsG0880045694.01.T01	1	3	7	0	33	107	136	18	4.5e-07	1.64e-05	2.75	73.5	1
MsG0080049053.01.T01	54	63	50	50	23	15	24	15	4.58e-07	1.66e-05	54.25	19.25	0
MsG0880047567.01.T01	125	145	97	94	53	35	46	58	4.63e-07	1.67e-05	115.25	48	0
MsG0880045173.01.T01	9	6	6	11	36	49	30	43	4.69e-07	1.69e-05	8	39.5	1
MsG0180004898.01.T01	6	0	1	1	13	49	43	46	5.32e-07	1.91e-05	2	37.75	1
MsG0680030630.01.T01	180	77	63	47	11	22	14	31	5.75e-07	2.05e-05	91.75	19.5	0
MsG0880046963.01.T01	110	109	92	126	43	56	59	63	5.95e-07	2.11e-05	109.25	55.25	0
MsG0880042953.01.T01	0	0	0	0	5	24	12	35	6.05e-07	2.14e-05	0	19	1
MsG0180005784.01.T01	243	411	334	453	163	150	167	128	6.19e-07	2.18e-05	360.25	152	0
MsG0780036244.01.T01	106	50	29	34	10	7	10	16	6.3e-07	2.2e-05	54.75	10.75	0
MsG0480018969.01.T01	12	7	7	7	39	186	39	54	6.31e-07	2.2e-05	8.25	79.5	1
MsG0380017606.01.T01	8	8	12	2	42	108	72	33	6.9e-07	2.4e-05	7.5	63.75	1
MsG0480021346.01.T01	39	84	31	97	7	7	5	21	7.25e-07	2.51e-05	62.75	10	0
MsG0580027732.01.T01	13	11	3	14	38	199	49	125	7.83e-07	2.7e-05	10.25	102.75	1
MsG0880042794.01.T01	0	0	0	0	14	14	9	13	7.85e-07	2.7e-05	0	12.5	1
MsG0280010188.01.T01	115	58	69	102	24	31	43	26	7.98e-07	2.74e-05	86	31	0
MsG0780038115.01.T01	42	34	48	37	8	7	16	17	8.93e-07	3.05e-05	40.25	12	0
MsG0480019045.01.T01	7	4	14	15	35	55	94	138	8.99e-07	3.06e-05	10	80.5	1
MsG0480019881.01.T01	22	12	21	19	4	3	2	2	9.1e-07	3.08e-05	18.5	2.75	0
MsG0880044410.01.T01	4	0	1	0	16	22	27	36	9.73e-07	3.28e-05	1.25	25.25	1
MsG0180004687.01.T01	1	2	2	3	26	18	20	24	1.04e-06	3.49e-05	2	22	1
MsG0180004163.01.T01	246	191	157	251	68	24	67	95	1.05e-06	3.49e-05	211.25	63.5	0
MsG0780041014.01.T01	107	146	101	68	48	30	39	31	1.05e-06	3.49e-05	105.5	37	0
MsG0880047435.01.T01	16	5	5	7	54	43	33	47	1.05e-06	3.49e-05	8.25	44.25	1
MsG0280006726.01.T01	22	17	21	24	62	112	51	118	1.06e-06	3.5e-05	21	85.75	1
MsG0280011105.01.T01	39	45	47	20	5	15	4	7	1.1e-06	3.62e-05	37.75	7.75	0
MsG0780041724.01.T01	30	28	32	29	77	103	69	88	1.11e-06	3.64e-05	29.75	84.25	1
MsG0380017904.01.T01	20	38	47	74	10	1	8	4	1.13e-06	3.69e-05	44.75	5.75	0
MsG0380017895.01.T01	13998	21455	16502	13812	6302	4307	9019	5991	1.14e-06	3.71e-05	16441.8	6404.75	0
MsG0780041480.01.T01	48	76	34	19	7	6	12	6	1.15e-06	3.75e-05	44.25	7.75	0
MsG0480021999.01.T01	33	40	26	64	167	165	109	221	1.19e-06	3.84e-05	40.75	165.5	1
MsG0780040331.01.T01	359	496	164	164	92	103	59	55	1.19e-06	3.85e-05	295.75	77.25	0
MsG0180000596.01.T01	22	87	51	86	9	5	13	16	1.25e-06	4.01e-05	61.5	10.75	0
MsG0180000011.01.T01	125	60	47	24	10	17	14	11	1.3e-06	4.16e-05	64	13	0
MsG0680030651.01.T01	0	1	1	2	20	22	13	53	1.35e-06	4.3e-05	1	27	1
MsG0580025052.01.T01	231	279	262	241	128	131	153	93	1.37e-06	4.36e-05	253.25	126.25	0
MsG0880045690.01.T01	8	1	5	3	35	39	19	35	1.4e-06	4.43e-05	4.25	32	1
MsG0780039454.01.T01	38	47	31	23	9	7	7	14	1.51e-06	4.75e-05	34.75	9.25	0
MsG0880047203.01.T01	0	0	0	0	8	20	9	14	1.51e-06	4.75e-05	0	12.75	1
MsG0480022861.01.T01	18	17	29	35	61	129	99	113	1.56e-06	4.87e-05	24.75	100.5	1
MsG0780040702.01.T01	67	146	101	94	40	25	34	42	1.56e-06	4.87e-05	102	35.25	0
MsG0480022154.01.T01	2	0	0	0	54	21	12	39	1.57e-06	4.89e-05	0.5	31.5	1
MsG0480022059.01.T01	5	2	7	4	17	47	32	37	1.6e-06	4.95e-05	4.5	33.25	1
MsG0080048676.01.T01	36	31	31	51	8	7	11	17	1.75e-06	5.41e-05	37.25	10.75	0
MsG0180005558.01.T02	3	7	22	13	82	86	72	55	1.81e-06	5.54e-05	11.25	73.75	1
MsG0480022890.01.T01	98	68	94	56	44	30	28	30	1.81e-06	5.54e-05	79	33	0
MsG0880047336.01.T01	62	19	19	13	5	1	3	1	1.88e-06	5.73e-05	28.25	2.5	0
MsG0380015646.01.T01	12	14	21	21	61	62	49	67	1.93e-06	5.87e-05	17	59.75	1
MsG0380016314.01.T01	38	32	47	19	89	118	164	133	2.18e-06	6.62e-05	34	126	1
MsG0480021803.01.T01	77	36	27	25	12	6	10	8	2.25e-06	6.8e-05	41.25	9	0
MsG0080048709.01.T01	19	21	20	19	51	58	68	78	2.36e-06	7.09e-05	19.75	63.75	1
MsG0680035636.01.T01	10	40	32	48	192	244	96	301	2.37e-06	7.09e-05	32.5	208.25	1
MsG0180002138.01.T01	27	8	6	20	1	0	0	0	2.38e-06	7.09e-05	15.25	0.25	0
MsG0380016516.01.T01	4	2	2	2	28	31	13	23	2.38e-06	7.09e-05	2.5	23.75	1
MsG0180005499.01.T01	14	28	57	9	1	0	1	4	2.43e-06	7.21e-05	27	1.5	0
MsG0380016959.01.T01	1	0	0	0	16	17	11	17	2.46e-06	7.28e-05	0.25	15.25	1
MsG0180004435.01.T01	82	150	91	105	31	38	41	57	2.48e-06	7.3e-05	107	41.75	0
MsG0380017449.01.T01	81	39	64	46	138	149	152	174	2.62e-06	7.71e-05	57.5	153.25	1
MsG0580029404.01.T01	13	17	5	6	0	0	0	0	2.7e-06	7.91e-05	10.25	0	0
MsG0380013890.01.T01	110	54	106	94	7	2	8	35	2.71e-06	7.92e-05	91	13	0
MsG0580025670.01.T01	3377	1778	1772	984	891	637	704	659	2.81e-06	8.16e-05	1977.75	722.75	0
MsG0380016362.01.T01	117	98	92	79	44	62	52	53	2.87e-06	8.33e-05	96.5	52.75	0
MsG0480023375.01.T01	62	94	144	119	279	607	455	322	2.9e-06	8.39e-05	104.75	415.75	1
MsG0480022243.01.T01	4	7	6	0	22	40	50	36	2.94e-06	8.48e-05	4.25	37	1
MsG0380012931.01.T01	5	8	13	16	35	73	46	62	2.99e-06	8.59e-05	10.5	54	1
MsG0880045321.01.T01	231	234	282	487	153	82	58	113	3.21e-06	9.18e-05	308.5	101.5	0
MsG0280008935.01.T01	53	39	25	38	15	3	10	8	3.24e-06	9.25e-05	38.75	9	0
MsG0780040178.01.T01	1	1	2	1	19	23	14	18	3.34e-06	9.49e-05	1.25	18.5	1
MsG0380017581.01.T01	17	15	24	19	48	64	70	64	3.39e-06	9.61e-05	18.75	61.5	1
MsG0780039441.01.T01	64	76	90	43	21	30	30	25	3.56e-06	0.000100587	68.25	26.5	0
MsG0480023169.01.T01	0	3	2	3	22	22	15	27	3.65e-06	0.000102926	2	21.5	1
MsG0380016986.01.T01	51	36	52	18	11	14	7	10	3.71e-06	0.000104055	39.25	10.5	0
MsG0880046179.01.T01	65	62	73	42	25	30	28	24	3.77e-06	0.000105605	60.5	26.75	0
MsG0380016065.01.T01	89	117	168	210	398	683	450	496	3.95e-06	0.000110166	146	506.75	1
MsG0680035830.01.T01	4	3	3	3	23	26	17	23	4.35e-06	0.000120812	3.25	22.25	1
MsG0580025558.01.T01	81	29	46	47	18	21	9	8	4.78e-06	0.000132228	50.75	14	0
MsG0780040943.01.T01	20	35	32	14	3	7	6	4	4.79e-06	0.000132228	25.25	5	0
MsG0880043021.01.T01	17	9	8	6	39	39	38	49	4.93e-06	0.000135897	10	41.25	1
MsG0480020797.01.T01	38	60	58	46	23	15	21	15	4.96e-06	0.000136026	50.5	18.5	0
MsG0580025315.01.T01	469	357	170	231	123	16	27	32	4.97e-06	0.000136026	306.75	49.5	0
MsG0180000321.01.T01	41	70	25	47	13	10	12	17	5.23e-06	0.000142554	45.75	13	0
MsG0880047459.01.T01	7	4	5	5	20	33	23	47	5.41e-06	0.000147127	5.25	30.75	1
MsG0880046104.01.T01	404	319	184	123	93	50	98	68	5.47e-06	0.0001484	257.5	77.25	0
MsG0380016130.01.T01	9	9	19	17	34	64	91	78	5.61e-06	0.000151734	13.5	66.75	1
MsG0180004859.01.T01	10	2	10	3	34	37	37	31	5.75e-06	0.000154629	6.25	34.75	1
MsG0380012281.01.T01	210	302	225	269	106	141	154	126	5.76e-06	0.000154629	251.5	131.75	0
MsG0580024814.01.T01	100	59	68	38	21	14	27	28	5.84e-06	0.000156241	66.25	22.5	0
MsG0380013116.01.T01	47	64	60	79	19	27	27	33	6.26e-06	0.000167078	62.5	26.5	0
MsG0580026091.01.T01	63	46	34	31	11	23	11	12	6.47e-06	0.000172155	43.5	14.25	0
MsG0780041533.01.T01	118	142	142	106	71	80	59	78	6.75e-06	0.00017918	127	72	0
MsG0380016957.01.T01	102	110	100	132	50	13	42	39	6.9e-06	0.000182442	111	36	0
MsG0780041341.01.T01	40	34	32	43	18	5	11	12	6.92e-06	0.000182442	37.25	11.5	0
MsG0880043063.01.T01	53	73	54	41	18	25	26	21	7.32e-06	0.000192489	55.25	22.5	0
MsG0880046079.01.T01	7	1	0	3	38	68	13	31	7.85e-06	0.000205491	2.75	37.5	1
MsG0380013499.01.T03	24	11	16	16	4	1	3	3	7.86e-06	0.000205491	16.75	2.75	0
MsG0280011424.01.T01	4	1	0	3	34	12	20	33	7.96e-06	0.000207369	2	24.75	1
MsG0480021166.01.T01	105	146	116	53	46	28	39	26	7.99e-06	0.000207548	105	34.75	0
MsG0880044317.01.T01	11	11	24	16	52	48	64	69	8.05e-06	0.000208602	15.5	58.25	1
MsG0880047735.01.T01	212	105	242	175	60	53	103	77	8.36e-06	0.000215964	183.5	73.25	0
MsG0280011226.01.T01	24	27	21	10	65	164	122	59	8.46e-06	0.000217745	20.5	102.5	1
MsG0680030477.01.T01	20	48	11	13	3	2	2	4	8.53e-06	0.000219077	23	2.75	0
MsG0380015847.01.T01	518	402	474	472	332	287	351	309	8.6e-06	0.00021999	466.5	319.75	0
MsG0580027860.01.T01	2	18	28	14	0	1	0	0	8.69e-06	0.000221863	15.5	0.25	0
MsG0180006159.01.T01	49	68	37	56	21	7	15	22	8.94e-06	0.000227527	52.5	16.25	0
MsG0480023466.01.T01	8	13	8	11	33	40	39	42	8.98e-06	0.000227921	10	38.5	1
MsG0880046135.01.T01	59	39	50	65	28	19	25	20	9.05e-06	0.000228547	53.25	23	0
MsG0780036391.01.T01	1	1	1	1	5	49	16	34	9.06e-06	0.000228547	1	26	1
MsG0880047707.01.T01	31	66	77	80	15	21	27	15	9.11e-06	0.000229188	63.5	19.5	0
MsG0480021051.01.T01	18	11	18	3	43	75	77	57	9.25e-06	0.000232078	12.5	63	1
MsG0680031692.01.T01	3	1	1	4	23	36	16	15	9.49e-06	0.000237365	2.25	22.5	1
MsG0180003296.01.T01	303	349	196	140	79	58	125	59	1e-05	0.000250245	247	80.25	0
MsG0480018217.01.T01	105	73	95	81	42	62	45	55	1.06e-05	0.000262793	88.5	51	0
MsG0080048917.01.T01	53	29	31	19	11	3	10	4	1.09e-05	0.000271334	33	7	0
MsG0380014983.01.T01	12	24	23	29	5	2	5	6	1.11e-05	0.000274366	22	4.5	0
MsG0380016097.01.T01	19	18	10	9	37	72	46	73	1.11e-05	0.000274366	14	57	1
MsG0080048608.01.T01	18	16	11	8	0	1	1	1	1.13e-05	0.000278149	13.25	0.75	0
MsG0180004747.01.T01	68	58	45	42	25	23	27	21	1.15e-05	0.000281527	53.25	24	0
MsG0480022837.01.T01	146	120	111	88	51	43	73	38	1.15e-05	0.000281527	116.25	51.25	0
MsG0280008430.01.T01	43	60	56	44	21	16	27	18	1.18e-05	0.000288834	50.75	20.5	0
MsG0380016881.01.T01	44	82	92	92	31	32	34	28	1.23e-05	0.000297654	77.5	31.25	0
MsG0780039290.01.T01	46	21	16	4	161	63	150	372	1.23e-05	0.000297654	21.75	186.5	1
MsG0180006216.01.T01	33	43	30	25	14	13	9	9	1.26e-05	0.000303183	32.75	11.25	0
MsG0480019006.01.T01	18	17	33	32	4	8	8	5	1.26e-05	0.000303183	25	6.25	0
MsG0380012064.01.T01	7	39	17	10	1	0	1	0	1.27e-05	0.000304611	18.25	0.5	0
MsG0280006429.01.T01	19	77	69	52	18	8	12	13	1.37e-05	0.000327888	54.25	12.75	0
MsG0380011692.01.T01	193	103	75	32	22	31	29	19	1.38e-05	0.000329634	100.75	25.25	0
MsG0280008007.01.T01	158	146	491	93	66	45	60	49	1.39e-05	0.000331348	222	55	0
MsG0280010704.01.T01	1437	1575	819	721	350	71	419	208	1.4e-05	0.000333252	1138	262	0
MsG0480020473.01.T01	39	31	54	44	115	90	115	142	1.44e-05	0.000341779	42	115.5	1
MsG0380015289.01.T01	28	18	35	8	3	6	3	3	1.48e-05	0.000349462	22.25	3.75	0
MsG0780040942.01.T01	23	34	42	15	3	7	10	4	1.48e-05	0.000349462	28.5	6	0
MsG0580024571.01.T01	156	172	130	116	74	54	88	53	1.49e-05	0.000349462	143.5	67.25	0
MsG0880047251.01.T01	53	43	64	53	31	22	25	22	1.49e-05	0.000350428	53.25	25	0
MsG0380017116.01.T01	25	8	23	10	0	0	2	3	1.53e-05	0.000357607	16.5	1.25	0
MsG0380016790.01.T01	1697	2097	1493	2411	1251	813	892	1093	1.54e-05	0.000360023	1924.5	1012.25	0
MsG0180000805.01.T01	54	39	42	35	19	17	20	22	1.55e-05	0.000360756	42.5	19.5	0
MsG0680035608.01.T01	2	28	9	20	1	0	0	0	1.61e-05	0.000373566	14.75	0.25	0
MsG0580026192.01.T01	5	6	15	20	0	0	0	1	1.62e-05	0.000374008	11.5	0.25	0
MsG0280007225.01.T01	4	10	10	17	45	47	38	50	1.63e-05	0.000376054	10.25	45	1
MsG0280010113.01.T01	30	8	18	7	46	84	81	77	1.63e-05	0.000376054	15.75	72	1
MsG0780039746.01.T01	49	41	23	31	15	14	9	13	1.66e-05	0.000381349	36	12.75	0
MsG0080048799.01.T01	195	100	64	29	22	27	13	28	1.68e-05	0.000385815	97	22.5	0
MsG0480022639.01.T01	20	37	157	78	11	7	12	20	1.74e-05	0.000397199	73	12.5	0
MsG0280008139.01.T01	1	2	3	7	18	30	18	39	1.76e-05	0.000401208	3.25	26.25	1
MsG0480020939.01.T01	5	2	7	6	18	57	19	47	1.8e-05	0.000408673	5	35.25	1
MsG0880047275.01.T01	4	3	3	4	26	25	29	13	1.84e-05	0.00041753	3.5	23.25	1
MsG0380013541.01.T01	13	9	15	7	45	36	38	40	1.87e-05	0.000421832	11	39.75	1
MsG0580028308.01.T01	0	0	0	0	5	16	7	11	1.87e-05	0.000421832	0	9.75	1
MsG0380015544.01.T01	53	42	103	81	16	19	24	37	1.88e-05	0.000421832	69.75	24	0
MsG0480020858.01.T01	281	137	402	299	665	1350	900	810	1.89e-05	0.000423931	279.75	931.25	1
MsG0380017727.01.T01	192	178	205	133	82	51	112	70	1.95e-05	0.00043627	177	78.75	0
MsG0680033961.01.T01	12	25	15	27	4	4	4	5	1.99e-05	0.000444263	19.75	4.25	0
MsG0780041428.01.T01	1	0	0	0	15	14	16	6	2.06e-05	0.000458426	0.25	12.75	1
MsG0480023920.01.T01	76	23	50	16	11	9	10	7	2.07e-05	0.00045863	41.25	9.25	0
MsG0580027876.01.T01	2	21	39	18	0	1	0	1	2.07e-05	0.00045863	20	0.5	0
MsG0780041293.01.T01	9	14	29	16	3	1	1	4	2.08e-05	0.000460003	17	2.25	0
MsG0380015450.01.T01	30	38	95	155	21	12	15	22	2.18e-05	0.000480007	79.5	17.5	0
MsG0780039723.01.T01	928	623	655	146	186	166	155	65	2.18e-05	0.000480007	588	143	0
MsG0380012557.01.T01	48	35	44	37	18	11	22	18	2.21e-05	0.000483789	41	17.25	0
MsG0480019019.01.T01	10	7	10	6	23	53	43	30	2.22e-05	0.000484688	8.25	37.25	1
MsG0880045815.01.T01	18	18	23	18	6	6	4	6	2.22e-05	0.000484688	19.25	5.5	0
MsG0780039436.01.T01	19	42	23	29	8	7	10	7	2.24e-05	0.000486353	28.25	8	0
MsG0880047328.01.T01	211	174	239	251	426	443	576	502	2.27e-05	0.000493273	218.75	486.75	1
MsG0480021345.01.T01	6	14	11	30	1	2	1	1	2.34e-05	0.000505498	15.25	1.25	0
MsG0580024128.01.T01	5570	4752	4498	3352	3222	2993	2769	2568	2.34e-05	0.000505994	4543	2888	0
MsG0180003405.01.T01	8	4	11	15	29	44	48	43	2.43e-05	0.000523261	9.5	41	1
MsG0280010711.01.T01	0	0	0	0	3	8	14	19	2.44e-05	0.000524097	0	11	1
MsG0180001615.01.T01	19	60	41	66	183	317	123	224	2.48e-05	0.000531236	46.5	211.75	1
MsG0780040867.01.T01	16	3	3	5	26	80	39	39	2.5e-05	0.000534471	6.75	46	1
MsG0580024805.01.T01	3	1	4	3	11	25	22	25	2.51e-05	0.000536347	2.75	20.75	1
MsG0480023945.01.T01	0	0	0	0	25	10	7	4	2.54e-05	0.000540629	0	11.5	1
MsG0380017883.01.T01	9	1	3	3	26	29	16	39	2.55e-05	0.000541655	4	27.5	1
MsG0280008640.01.T01	663	394	719	265	1540	1911	1632	1222	2.59e-05	0.000548152	510.25	1576.25	1
MsG0480019046.01.T01	15	2	12	11	34	38	72	66	2.6e-05	0.000549442	10	52.5	1
MsG0180000306.01.T01	32	37	19	32	12	2	8	8	2.62e-05	0.000552314	30	7.5	0
MsG0180004168.01.T01	28	10	14	5	1	1	1	1	2.67e-05	0.000560295	14.25	1	0
MsG0880044988.01.T01	1	0	0	0	10	9	16	11	2.7e-05	0.000565938	0.25	11.5	1
MsG0380016658.01.T01	15	15	16	14	4	4	3	2	2.71e-05	0.000566898	15	3.25	0
MsG0380017707.01.T01	12	14	10	15	3	1	2	1	2.73e-05	0.00057059	12.75	1.75	0
MsG0380012601.01.T01	6	2	6	1	29	21	51	18	2.79e-05	0.000580622	3.75	29.75	1
MsG0380017131.01.T01	36	34	18	19	5	11	6	9	2.81e-05	0.000582686	26.75	7.75	0
MsG0580030006.01.T01	25	34	21	25	9	12	6	4	2.81e-05	0.000582686	26.25	7.75	0
MsG0580025274.01.T01	16	15	34	4	2	1	2	1	2.83e-05	0.000585006	17.25	1.5	0
MsG0780039722.01.T01	94	98	77	62	54	31	33	30	2.92e-05	0.000601306	82.75	37	0
MsG0280011228.01.T01	10	3	2	1	35	48	16	28	3.01e-05	0.000618688	4	31.75	1
MsG0780040119.01.T01	33	16	12	7	2	0	3	2	3.04e-05	0.000623373	17	1.75	0
MsG0180000295.01.T01	18	51	16	11	5	3	4	3	3.08e-05	0.000630809	24	3.75	0
MsG0880045312.01.T01	2	1	2	1	23	14	10	19	3.24e-05	0.000661764	1.5	16.5	1
MsG0280007406.01.T01	1	1	4	2	50	7	27	21	3.28e-05	0.000668132	2	26.25	1
MsG0580027983.01.T01	34	28	43	13	11	1	4	2	3.31e-05	0.000672244	29.5	4.5	0
MsG0780039188.01.T01	23	29	33	26	12	11	9	10	3.31e-05	0.000672244	27.75	10.5	0
MsG0580028371.01.T01	2	3	13	27	0	0	0	0	3.35e-05	0.000677611	11.25	0	0
MsG0580029673.01.T01	14	19	14	14	4	2	4	3	3.44e-05	0.000694713	15.25	3.25	0
MsG0180005555.01.T01	1	3	4	2	21	54	24	9	3.48e-05	0.000701187	2.5	27	1
MsG0180004904.01.T01	81	77	91	106	51	49	56	43	3.63e-05	0.000728609	88.75	49.75	0
MsG0480022344.01.T01	1	2	2	7	16	61	14	37	3.63e-05	0.000728609	3	32	1
MsG0380014538.01.T01	49	76	65	74	37	24	27	35	3.69e-05	0.000738173	66	30.75	0
MsG0380017708.01.T01	347	556	612	304	124	156	264	93	3.72e-05	0.000740902	454.75	159.25	0
MsG0080048708.01.T01	5	13	7	4	21	52	32	78	3.73e-05	0.000740902	7.25	45.75	1
MsG0280007941.01.T01	82	37	84	62	196	165	152	170	3.73e-05	0.000740902	66.25	170.75	1
MsG0880047417.01.T01	2	2	2	0	15	25	16	11	3.74e-05	0.000740902	1.5	16.75	1
MsG0280010642.01.T01	40	64	44	68	18	14	27	25	3.75e-05	0.000742474	54	21	0
MsG0080048255.01.T01	4	7	14	11	32	33	49	46	3.82e-05	0.000754378	9	40	1
MsG0280010655.01.T01	18	6	4	4	0	0	0	0	3.92e-05	0.000770841	8	0	0
MsG0580025441.01.T01	5	9	15	7	0	0	1	0	3.99e-05	0.000783265	9	0.25	0
MsG0380016951.01.T01	4	2	5	4	19	25	14	29	4.14e-05	0.000810606	3.75	21.75	1
MsG0880047717.01.T01	151	63	339	119	54	41	54	51	4.25e-05	0.000831028	168	50	0
MsG0280006963.01.T01	3	15	16	7	0	0	1	0	4.26e-05	0.000832024	10.25	0.25	0
MsG0480021302.01.T01	91	93	80	98	181	241	165	323	4.36e-05	0.000848712	90.5	227.5	1
MsG0580026206.01.T01	49	31	9	9	6	1	2	1	4.41e-05	0.000855953	24.5	2.5	0
MsG0180004297.01.T01	16	27	15	26	3	6	5	8	4.43e-05	0.000857879	21	5.5	0
MsG0380017350.01.T01	99	33	76	50	27	21	26	28	4.44e-05	0.000857879	64.5	25.5	0
MsG0180005558.01.T01	0	0	0	0	6	10	7	8	4.54e-05	0.000876059	0	7.75	1
MsG0580027408.01.T01	11	8	18	16	3	2	2	1	4.58e-05	0.000882695	13.25	2	0
MsG0380012780.01.T01	82	288	138	205	68	16	52	49	4.61e-05	0.00088525	178.25	46.25	0
MsG0380013506.01.T01	2728	3629	2374	1874	1646	1290	1412	1111	4.66e-05	0.000892771	2651.25	1364.75	0
MsG0680035612.01.T01	150	147	512	352	1061	1114	1566	1028	4.67e-05	0.000892771	290.25	1192.25	1
MsG0880044604.01.T01	13	17	12	12	2	2	4	2	4.72e-05	0.00090049	13.5	2.5	0
MsG0780040182.01.T01	11	21	13	6	2	0	1	0	4.83e-05	0.000918749	12.75	0.75	0
MsG0380018000.01.T01	7	16	4	10	1	0	0	0	4.84e-05	0.000918749	9.25	0.25	0
MsG0680031853.01.T01	17	6	12	11	1	2	0	1	4.95e-05	0.000937533	11.5	1	0
MsG0780038753.01.T01	50	24	78	10	4	1	11	1	5.04e-05	0.000952598	40.5	4.25	0
MsG0180000221.01.T01	5	3	3	3	13	32	16	26	5.23e-05	0.000987407	3.5	21.75	1
MsG0280006711.01.T01	50	46	62	40	81	199	129	199	5.25e-05	0.000989523	49.5	152	1
MsG0780039504.01.T01	0	1	2	1	10	14	11	36	5.31e-05	0.000997794	1	17.75	1
MsG0380016312.01.T01	4	1	3	5	12	19	27	31	5.32e-05	0.000998244	3.25	22.25	1
MsG0380016638.01.T01	43	48	17	13	7	6	9	5	5.41e-05	0.00101297	30.25	6.75	0
MsG0780040577.01.T01	28	2	22	27	96	76	95	163	5.43e-05	0.00101348	19.75	107.5	1
MsG0280007215.01.T01	2	0	0	0	15	49	25	4	5.48e-05	0.00102105	0.5	23.25	1
MsG0580028908.01.T01	32	22	11	12	3	7	2	3	5.59e-05	0.00103926	19.25	3.75	0
MsG0680035731.01.T01	62	56	31	17	15	9	13	10	5.62e-05	0.00104298	41.5	11.75	0
MsG0380012444.01.T01	55	41	49	55	27	29	19	31	5.68e-05	0.00105054	50	26.5	0
MsG0480019283.01.T01	2435	736	1678	903	4478	4483	11108	4075	5.69e-05	0.00105054	1438	6036	1
MsG0180001944.01.T01	35	34	15	4	4	0	2	0	6.21e-05	0.00114569	22	1.5	0
MsG0280007653.01.T01	5	5	8	5	22	23	35	24	6.58e-05	0.00121056	5.75	26	1
MsG0180000086.01.T01	1	1	1	2	19	15	10	13	6.63e-05	0.00121462	1.25	14.25	1
MsG0880046251.01.T01	45	48	22	19	11	7	11	12	6.63e-05	0.00121462	33.5	10.25	0
MsG0580027101.01.T01	35	7	16	10	3	3	2	2	6.66e-05	0.00121676	17	2.5	0
MsG0880047327.01.T01	177	170	195	194	359	415	398	314	6.91e-05	0.0012601	184	371.5	1
MsG0780041807.01.T01	45	50	38	56	154	100	118	117	6.96e-05	0.00126712	47.25	122.25	1
MsG0880044318.01.T01	8	9	22	13	42	38	63	62	6.99e-05	0.00126914	13	51.25	1
MsG0480023811.01.T01	8	1	5	1	15	38	25	26	7.19e-05	0.00130414	3.75	26	1
MsG0380015759.01.T01	10	5	8	10	28	28	30	33	7.34e-05	0.00132584	8.25	29.75	1
MsG0880042780.01.T01	26	20	17	15	7	5	7	5	7.34e-05	0.00132584	19.5	6	0
MsG0280007553.01.T01	39	23	30	26	10	14	11	15	7.39e-05	0.0013315	29.5	12.5	0
MsG0280008588.01.T01	37	28	17	7	6	5	1	3	7.47e-05	0.00134303	22.25	3.75	0
MsG0580024268.01.T01	3	2	3	2	10	34	15	19	7.67e-05	0.00137553	2.5	19.5	1
MsG0180006199.01.T01	16	22	30	19	5	6	6	10	7.75e-05	0.00138814	21.75	6.75	0
MsG0280011113.01.T01	534	271	308	418	223	154	233	226	7.8e-05	0.00139441	382.75	209	0
MsG0180000291.01.T01	90	106	154	161	312	524	234	431	7.84e-05	0.00139694	127.75	375.25	1
MsG0580028603.01.T01	67	72	67	54	22	36	43	28	7.85e-05	0.00139694	65	32.25	0
MsG0480018092.01.T01	141	55	70	46	23	39	18	36	7.92e-05	0.00140736	78	29	0
MsG0380014391.01.T01	27	41	31	51	16	13	12	19	7.98e-05	0.00141489	37.5	15	0
MsG0380014748.01.T01	0	0	2	0	20	30	10	8	8.02e-05	0.00141916	0.5	17	1
MsG0380017353.01.T01	53	77	56	71	163	187	125	153	8.17e-05	0.00144203	64.25	157	1
MsG0480019644.01.T01	4	6	2	14	32	55	19	80	8.66e-05	0.00152506	6.5	46.5	1
MsG0280010909.01.T01	22	62	41	62	6	3	21	10	8.75e-05	0.00153812	46.75	10	0
MsG0880042538.01.T01	2	22	11	29	0	1	1	2	8.85e-05	0.0015527	16	1	0
MsG0780039873.01.T01	45	56	58	86	31	23	25	35	8.92e-05	0.00156211	61.25	28.5	0
MsG0280007598.01.T01	179	114	137	101	65	65	87	90	9.17e-05	0.00160053	132.75	76.75	0
MsG0580026269.01.T01	32	23	32	20	64	122	51	93	9.18e-05	0.00160053	26.75	82.5	1
MsG0880045958.01.T01	44	23	14	9	4	5	5	5	9.31e-05	0.00161963	22.5	4.75	0
MsG0380014883.01.T01	1	1	3	2	14	16	12	16	9.58e-05	0.00166408	1.75	14.5	1
MsG0080048859.01.T01	7	1	0	3	34	34	12	20	9.68e-05	0.00167775	2.75	25	1
MsG0380017096.01.T01	24	8	14	17	56	43	66	45	9.76e-05	0.0016879	15.75	52.5	1
MsG0180005776.01.T01	32	23	31	14	9	7	7	11	9.8e-05	0.00169238	25	8.5	0
MsG0280007019.01.T06	17	18	12	0	0	0	0	0	9.83e-05	0.00169351	11.75	0	0
MsG0880044435.01.T01	8	0	3	2	47	12	30	26	0.0001	0.00171893	3.25	28.75	1
MsG0180000502.01.T01	277	215	338	265	126	124	209	113	0.000106772	0.0018326	273.75	143	0
MsG0580024368.01.T01	0	3	2	2	15	17	12	16	0.000107116	0.00183489	1.75	15	1
MsG0380014405.01.T01	11	11	7	13	1	2	0	2	0.000107667	0.0018407	10.5	1.25	0
MsG0380016832.01.T01	38	31	39	20	13	12	16	10	0.000110762	0.0018899	32	12.75	0
MsG0480023857.01.T01	14	20	18	33	7	5	6	7	0.000111693	0.00190206	21.25	6.25	0
MsG0580024597.01.T01	0	0	0	0	15	12	2	7	0.000112557	0.00191303	0	9	1
MsG0380015344.01.T01	39	51	58	22	13	17	15	21	0.000114799	0.00194732	42.5	16.5	0
MsG0680031835.01.T01	93	45	22	19	3	19	6	7	0.000116371	0.00197016	44.75	8.75	0
MsG0880045997.01.T01	79	41	37	30	23	20	16	16	0.00011709	0.00197847	46.75	18.75	0
MsG0180000356.01.T01	43	20	16	9	5	6	5	2	0.000117363	0.00197926	22	4.5	0
MsG0280006465.01.T01	38	26	53	20	14	10	14	11	0.000118561	0.00199559	34.25	12.25	0
MsG0780041504.01.T01	19	23	5	8	1	1	3	1	0.000118792	0.00199562	13.75	1.5	0
MsG0580029657.01.T01	5	3	3	1	12	23	18	20	0.000120264	0.00201645	3	18.25	1
MsG0880045414.01.T01	157	289	128	118	88	49	61	85	0.000121859	0.00203926	173	70.75	0
MsG0680030627.01.T01	13	13	10	12	2	2	3	3	0.000124678	0.00208244	12	2.5	0
MsG0880045873.01.T01	1	0	0	2	5	12	25	23	0.00012645	0.00210798	0.75	16.25	1
MsG0780038481.01.T01	6	10	6	19	82	44	28	49	0.000130766	0.00217225	10.25	50.75	1
MsG0180000190.01.T01	35	22	31	47	86	83	85	85	0.000130804	0.00217225	33.75	84.75	1
MsG0480020941.01.T01	2	1	7	3	11	33	25	22	0.000131116	0.00217328	3.25	22.75	1
MsG0380016899.01.T01	230	179	138	138	76	132	52	91	0.000132223	0.00218746	171.25	87.75	0
MsG0180005980.01.T01	58	61	44	34	25	29	18	23	0.000133542	0.00220509	49.25	23.75	0
MsG0780040454.01.T01	23	19	16	22	53	67	40	56	0.000136343	0.00224708	20	54	1
MsG0280009939.01.T01	0	0	0	0	7	5	6	9	0.000138346	0.00227578	0	6.75	1
MsG0380017762.01.T01	24	39	32	38	12	8	18	13	0.000138781	0.00227863	33.25	12.75	0
MsG0780041187.01.T01	18	18	29	51	90	139	65	142	0.000140815	0.00230767	29	109	1
MsG0380013852.01.T01	1	3	3	0	19	11	12	23	0.000142494	0.0023308	1.75	16.25	1
MsG0580027526.01.T01	92	223	244	505	101	94	75	91	0.000143454	0.00234209	266	90.25	0
MsG0180005641.01.T01	56	18	52	34	86	116	147	133	0.000147546	0.00240439	40	120.5	1
MsG0580025110.01.T01	30	7	14	8	76	48	51	55	0.000148644	0.00241663	14.75	57.5	1
MsG0880042948.01.T01	6	14	14	13	37	49	29	80	0.000148852	0.00241663	11.75	48.75	1
MsG0480023604.01.T01	10	16	11	20	5	2	3	1	0.000149607	0.00242436	14.25	2.75	0
MsG0280011227.01.T01	7	22	12	0	56	126	71	70	0.000151429	0.00244932	10.25	80.75	1
MsG0780041177.01.T01	19	7	29	10	3	2	4	3	0.000153535	0.00247878	16.25	3	0
MsG0780036754.01.T01	278	468	394	413	169	162	217	289	0.000156318	0.00251525	388.25	209.25	0
MsG0180004276.01.T01	11	46	10	7	2	1	4	1	0.000156372	0.00251525	18.5	2	0
MsG0480019055.01.T01	8	6	10	14	0	1	0	1	0.000161482	0.00259221	9.5	0.5	0
MsG0380017542.01.T01	58	115	83	31	17	29	31	23	0.000161753	0.00259221	71.75	25	0
MsG0380011798.01.T01	12	10	2	3	0	0	0	0	0.000162385	0.00259756	6.75	0	0
MsG0880045184.01.T01	177	49	190	15	11	24	29	6	0.000163778	0.00261504	107.75	17.5	0
MsG0380015546.01.T01	46	36	25	28	17	16	12	16	0.000174015	0.00277177	33.75	15.25	0
MsG0380015757.01.T01	879	730	1042	999	1496	1718	2105	2046	0.000174231	0.00277177	912.5	1841.25	1
MsG0880045150.01.T01	8	10	10	9	2	0	1	0	0.000176406	0.00280126	9.25	0.75	0
MsG0780039422.01.T01	18	22	7	9	3	3	1	3	0.00018287	0.00289861	14	2.5	0
MsG0480018190.01.T01	102	122	176	132	63	36	88	47	0.000183299	0.00289891	133	58.5	0
MsG0880046123.01.T01	44	67	143	92	32	21	44	27	0.000183556	0.00289891	86.5	31	0
MsG0880047325.01.T01	51	47	34	20	10	17	18	14	0.000185727	0.0029279	38	14.75	0
MsG0380012622.01.T03	19	15	15	2	0	0	2	0	0.000190324	0.00299494	12.75	0.5	0
MsG0580025134.01.T01	17	16	19	11	44	54	45	37	0.000193227	0.00303513	15.75	45	1
MsG0180003542.01.T01	65	135	124	47	21	28	50	15	0.000195108	0.00305916	92.75	28.5	0
MsG0780036064.01.T01	51	122	26	28	15	7	20	12	0.000197124	0.00308292	56.75	13.5	0
MsG0580027761.01.T01	145	66	110	60	273	272	302	185	0.000197333	0.00308292	95.25	258	1
MsG0780040129.01.T01	10	16	9	25	4	2	4	2	0.000199552	0.00311201	15	3	0
MsG0380015111.01.T01	19	15	19	13	5	3	7	5	0.000200402	0.00311967	16.5	5	0
MsG0080048549.01.T01	393	328	332	81	98	99	117	115	0.000202002	0.00313896	283.5	107.25	0
MsG0480023885.01.T01	19	16	22	31	5	7	11	3	0.000203463	0.00315604	22	6.5	0
MsG0680031165.01.T01	3	1	3	1	13	24	13	11	0.00020635	0.00319513	2	15.25	1
MsG0680035588.01.T01	1	1	2	1	16	6	13	20	0.000207283	0.00320387	1.25	13.75	1
MsG0880047213.01.T01	106	143	105	101	75	51	71	56	0.000208845	0.00322228	113.75	63.25	0
MsG0580029799.01.T01	13	23	12	17	35	66	47	61	0.000213257	0.00328453	16.25	52.25	1
MsG0780041620.01.T01	829	1050	938	895	531	290	640	305	0.000214858	0.00329817	928	441.5	0
MsG0180000296.01.T01	120	324	83	117	46	74	38	66	0.0002149	0.00329817	161	56	0
MsG0780041106.01.T01	40	62	57	54	29	26	31	23	0.000216566	0.00331788	53.25	27.25	0
MsG0380015384.01.T01	20	17	13	8	36	58	41	44	0.000219129	0.00335125	14.5	44.75	1
MsG0280008912.01.T01	20	41	31	25	6	11	13	13	0.000224039	0.00342033	29.25	10.75	0
MsG0880046957.01.T01	63	51	51	46	34	24	31	31	0.000226346	0.00344949	52.75	30	0
MsG0580024822.01.T01	1	1	3	0	9	27	11	12	0.000228624	0.00347813	1.25	14.75	1
MsG0280006697.01.T01	71	73	81	61	33	43	44	53	0.000229132	0.00347977	71.5	43.25	0
MsG0080048057.01.T01	15	1	1	25	0	0	0	0	0.000238051	0.00359748	10.5	0	0
MsG0580026643.01.T01	40	48	63	87	25	5	26	18	0.000238094	0.00359748	59.5	18.5	0
MsG0580024487.01.T01	83	100	79	53	26	44	50	36	0.000238123	0.00359748	78.75	39	0
MsG0180003351.01.T01	28	51	30	40	87	122	86	101	0.0002397	0.00361502	37.25	99	1
MsG0480019668.01.T01	58	66	77	94	45	35	42	43	0.000240268	0.00361733	73.75	41.25	0
MsG0180005918.01.T01	190	135	187	179	107	146	122	118	0.000241605	0.0036282	172.75	123.25	0
MsG0780041091.01.T01	5	2	6	5	19	22	17	21	0.000241824	0.0036282	4.5	19.75	1
MsG0580028426.01.T01	6	10	11	10	1	0	2	1	0.000243316	0.0036443	9.25	1	0
MsG0880046761.01.T01	45	75	83	61	37	41	25	25	0.000246594	0.00368704	66	32	0
MsG0280006920.01.T01	37	38	16	8	2	7	8	3	0.000248442	0.00370831	24.75	5	0
MsG0380015174.01.T01	3	7	5	5	0	0	0	0	0.000250104	0.00372671	5	0	0
MsG0880042288.01.T01	8	17	10	4	32	50	27	61	0.000251387	0.00373944	9.75	42.5	1
MsG0180003510.01.T01	25	19	19	21	39	70	46	81	0.000254133	0.00377383	21	59	1
MsG0280011362.01.T01	1	2	3	3	13	14	12	20	0.00025792	0.00382354	2.25	14.75	1
MsG0680035893.01.T01	14	11	4	15	1	1	0	3	0.000258632	0.00382758	11	1.25	0
MsG0680030759.01.T01	589	693	225	9	25	10	43	2	0.000269652	0.00398389	379	20	0
MsG0380012625.01.T01	278	235	291	131	109	37	117	31	0.000273585	0.00403514	233.75	73.5	0
MsG0480021926.01.T01	1	0	1	1	8	14	6	24	0.000276448	0.00407048	0.75	13	1
MsG0480018188.01.T01	45	18	33	28	8	20	6	5	0.0002806	0.00412332	31	9.75	0
MsG0580030003.01.T01	35	13	18	11	58	80	47	57	0.000280985	0.00412332	19.25	60.5	1
MsG0880045657.01.T01	13	10	15	19	5	2	5	2	0.000282576	0.0041397	14.25	3.5	0
MsG0880047049.01.T01	35	21	27	8	7	7	7	5	0.000285323	0.00417291	22.75	6.5	0
MsG0780041254.01.T01	97	82	102	114	59	53	75	52	0.000287126	0.00419224	98.75	59.75	0
MsG0580024872.01.T01	4	6	9	9	22	39	28	22	0.000287974	0.00419757	7	27.75	1
MsG0880045031.01.T01	6	21	12	21	53	57	47	55	0.000291077	0.00423013	15	53	1
MsG0780037710.01.T01	59	42	66	60	127	115	142	112	0.00029118	0.00423013	56.75	124	1
MsG0480023881.01.T01	39	63	30	51	20	8	18	24	0.000293765	0.00426057	45.75	17.5	0
MsG0480023314.01.T01	63	38	21	32	18	8	12	18	0.000295606	0.00427788	38.5	14	0
MsG0280008436.01.T01	45	25	48	20	12	19	13	11	0.000295942	0.00427788	34.5	13.75	0
MsG0880046282.01.T01	13	3	13	18	1	0	1	3	0.000298851	0.00431277	11.75	1.25	0
MsG0480020151.01.T01	22	16	23	26	10	7	10	7	0.000303801	0.00437694	21.75	8.5	0
MsG0480020888.01.T01	26	12	10	3	2	0	2	1	0.000306077	0.00439924	12.75	1.25	0
MsG0880045755.01.T01	382	701	512	667	376	298	309	312	0.00030657	0.00439924	565.5	323.75	0
MsG0680030758.01.T01	2866	1424	511	93	206	8	40	21	0.000306865	0.00439924	1223.5	68.75	0
MsG0380017281.01.T01	0	0	0	0	5	5	4	13	0.000308883	0.00442089	0	6.75	1
MsG0780039238.01.T01	7	20	21	18	5	4	3	5	0.00031038	0.00443502	16.5	4.25	0
MsG0880042889.01.T01	21	42	12	22	10	3	3	8	0.000319655	0.00455791	24.25	6	0
MsG0380013531.01.T01	0	0	0	0	3	10	15	3	0.000320028	0.00455791	0	7.75	1
MsG0680031715.01.T01	12	14	7	5	2	1	0	1	0.00032374	0.00460325	9.5	1	0
MsG0880046839.01.T01	42	54	74	59	97	159	142	171	0.000324703	0.00460941	57.25	142.25	1
MsG0180005035.01.T01	18	25	21	14	44	74	69	45	0.000327465	0.00464105	19.5	58	1
MsG0580027887.01.T01	22	26	11	7	6	1	3	2	0.000328153	0.00464323	16.5	3	0
MsG0280011142.01.T01	66	45	40	38	18	28	27	27	0.000330351	0.0046597	47.25	25	0
MsG0580025869.01.T01	4	8	7	2	0	0	0	0	0.000330522	0.0046597	5.25	0	0
MsG0680032060.01.T01	26	23	15	11	7	5	7	4	0.000330924	0.0046597	18.75	5.75	0
MsG0780041626.01.T01	7	4	2	7	22	43	14	22	0.000337661	0.00474689	5	25.25	1
MsG0480019861.01.T01	256	254	345	357	198	147	221	150	0.000339758	0.00476867	303	179	0
MsG0880046330.01.T01	24	20	22	15	10	1	6	6	0.000345095	0.00483578	20.25	5.75	0
MsG0480018132.01.T01	23	29	45	18	4	15	7	12	0.000352914	0.00493738	28.75	9.5	0
MsG0380015201.01.T01	88	129	150	162	76	59	84	72	0.000357585	0.00499471	132.25	72.75	0
MsG0580024976.01.T01	104	70	76	69	186	199	165	131	0.000360705	0.00503022	79.75	170.25	1
MsG0780040391.01.T01	4	7	3	5	0	0	0	0	0.000365093	0.00508326	4.75	0	0
MsG0580025516.01.T01	10	13	30	24	68	42	92	78	0.000368349	0.0051204	19.25	70	1
MsG0680030439.01.T01	2076	5324	5481	4821	2516	1293	2281	1438	0.000377595	0.00524057	4425.5	1882	0
MsG0180004941.01.T01	2	0	0	3	14	21	6	16	0.000378886	0.0052501	1.25	14.25	1
MsG0480023418.01.T01	39	20	16	13	7	7	7	8	0.000381838	0.00527566	22	7.25	0
MsG0380016021.01.T01	42	55	46	51	24	28	17	35	0.000382692	0.00527566	48.5	26	0
MsG0880042475.01.T01	61	23	10	1	2	1	4	1	0.000383121	0.00527566	23.75	2	0
MsG0380014177.01.T01	17	4	14	16	41	47	29	56	0.000383155	0.00527566	12.75	43.25	1
MsG0380016661.01.T01	2	2	2	5	36	9	12	23	0.000384396	0.00527899	2.75	20	1
MsG0180000530.01.T01	18	11	12	6	2	3	2	3	0.00038509	0.00527899	11.75	2.5	0
MsG0180000354.01.T01	58	27	23	13	8	13	7	10	0.000385217	0.00527899	30.25	9.5	0
MsG0480023462.01.T01	0	0	0	0	5	4	5	11	0.000386751	0.00529168	0	6.25	1
MsG0380014183.01.T01	5	8	6	14	29	26	28	39	0.000393272	0.00537246	8.25	30.5	1
MsG0580029671.01.T01	3	12	15	72	1	5	1	4	0.000396227	0.00540434	25.5	2.75	0
MsG0880044319.01.T01	22	18	20	25	54	50	54	49	0.00039692	0.00540531	21.25	51.75	1
MsG0580028096.01.T01	38	25	41	52	136	149	117	61	0.000399092	0.0054264	39	115.75	1
MsG0480021893.01.T01	42	18	22	14	10	3	9	6	0.000402524	0.00546379	24	7	0
MsG0580024192.01.T01	16	19	12	14	6	3	5	5	0.000403097	0.00546379	15.25	4.75	0
MsG0380016151.01.T01	3	4	2	5	17	21	12	19	0.000406638	0.00550322	3.5	17.25	1
MsG0380014735.01.T01	25	28	43	59	103	108	96	107	0.000410955	0.00555299	38.75	103.5	1
MsG0480023548.01.T01	20	12	41	61	100	95	144	223	0.000415016	0.00559917	33.5	140.5	1
MsG0180001111.01.T01	52	59	39	56	28	20	27	35	0.000418322	0.00563504	51.5	27.5	0
MsG0880042537.01.T01	1	7	5	10	0	0	0	0	0.000423844	0.00570061	5.75	0	0
MsG0480022690.01.T01	45	21	17	28	14	7	10	10	0.000427686	0.0057434	27.75	10.25	0
MsG0680033886.01.T01	0	0	0	0	6	4	2	22	0.000448593	0.00601488	0	8.5	1
MsG0380017344.01.T01	163	121	148	76	75	81	75	58	0.000452101	0.0060508	127	72.25	0
MsG0280007208.01.T01	8	23	7	20	2	5	1	3	0.000452663	0.0060508	14.5	2.75	0
MsG0780040486.01.T01	48	42	39	13	12	12	14	3	0.000457483	0.00610585	35.5	10.25	0
MsG0580024092.01.T01	0	0	0	0	1	3	29	9	0.000461023	0.00614369	0	10.5	1
MsG0880046260.01.T01	8	14	3	3	1	0	0	0	0.00046669	0.00620969	7	0.25	0
MsG0480023109.01.T01	15	13	8	10	28	46	25	49	0.0004785	0.00635711	11.5	37	1
MsG0380016659.01.T01	28	52	53	101	20	11	18	33	0.000484325	0.00642469	58.5	20.5	0
MsG0280006548.01.T01	51	21	11	37	8	2	3	14	0.000493822	0.00653451	30	6.75	0
MsG0380012443.01.T05	29	14	26	19	11	10	7	5	0.000494106	0.00653451	22	8.25	0
MsG0280010484.01.T01	166	102	336	98	64	44	93	67	0.000518888	0.00685184	175.5	67	0
MsG0180000131.01.T01	10	14	9	15	4	2	2	4	0.000529436	0.00698054	12	3	0
MsG0480023514.01.T01	4	6	3	5	22	21	23	13	0.000532409	0.00700911	4.5	19.75	1
MsG0880046695.01.T01	33	8	7	4	56	61	46	66	0.000538604	0.00707995	13	57.25	1
MsG0380014008.01.T01	4	7	4	8	0	0	0	1	0.000544802	0.00714688	5.75	0.25	0
MsG0580024308.01.T01	25	7	19	12	66	48	61	34	0.000545338	0.00714688	15.75	52.25	1
MsG0180000362.01.T01	130	125	176	183	115	59	59	100	0.00055137	0.00721507	153.5	83.25	0
MsG0480021339.01.T01	3	9	2	6	0	0	0	0	0.000557064	0.00727863	5	0	0
MsG0580029504.01.T01	61	75	80	61	43	44	46	35	0.000559217	0.00729581	69.25	42	0
MsG0280008557.01.T01	14	39	32	36	9	11	14	12	0.000567673	0.00739269	30.25	11.5	0
MsG0480021892.01.T01	5	1	4	4	21	19	10	20	0.000568341	0.00739269	3.5	17.5	1
MsG0580025771.01.T01	14	30	16	25	10	7	7	4	0.00056979	0.00740046	21.25	7	0
MsG0880046339.01.T01	42	37	48	35	24	24	19	26	0.00057216	0.00742018	40.5	23.25	0
MsG0680030608.01.T01	2	0	0	1	20	4	12	13	0.000575889	0.00745611	0.75	12.25	1
MsG0180002449.01.T01	9	6	6	6	35	30	15	22	0.000576645	0.00745611	6.75	25.5	1
MsG0180003379.01.T01	15	15	16	21	35	63	36	51	0.000599833	0.0077353	16.75	46.25	1
MsG0680035339.01.T01	7	10	12	8	1	2	2	2	0.000600014	0.0077353	9.25	1.75	0
MsG0280008379.01.T01	47	69	69	4	3	0	12	0	0.000605918	0.00779984	47.25	3.75	0
MsG0780036265.01.T01	0	0	1	0	3	8	5	21	0.000607272	0.00780573	0.25	9.25	1
MsG0380018066.01.T01	844	693	642	935	619	501	569	569	0.000612975	0.00786742	778.5	564.5	0
MsG0480023656.01.T01	210	43	17	2	13	2	7	2	0.000614882	0.00788017	68	6	0
MsG0380011930.01.T01	9	11	4	2	1	0	0	0	0.00061578	0.00788017	6.5	0.25	0
MsG0880047408.01.T01	15	2	6	14	1	0	0	1	0.000625537	0.00799328	9.25	0.5	0
MsG0180004676.01.T01	3	4	6	5	17	32	12	21	0.000632511	0.00807055	4.5	20.5	1
MsG0180003671.01.T01	3	0	4	6	24	17	10	29	0.00064211	0.00818102	3.25	20	1
MsG0280009931.01.T01	12	12	9	16	4	2	2	5	0.000645288	0.0082095	12.25	3.25	0
MsG0280008879.01.T01	2	7	4	2	8	36	32	19	0.000649801	0.00825485	3.75	23.75	1
MsG0680032197.01.T01	42	30	29	26	14	5	14	1	0.000650801	0.00825534	31.75	8.5	0
MsG0180001619.01.T01	36	119	311	17	8	19	41	12	0.000651737	0.00825534	120.75	20	0
MsG0380017094.01.T01	18	14	24	18	35	59	45	53	0.000659562	0.00834231	18.5	48	1
MsG0280008451.01.T01	57	39	54	31	17	29	27	22	0.000663889	0.00838485	45.25	23.75	0
MsG0680035730.01.T05	21	16	13	8	4	3	4	6	0.000665709	0.00839566	14.5	4.25	0
MsG0780041712.01.T01	3	2	0	1	12	12	9	14	0.00066757	0.0084011	1.5	11.75	1
MsG0080048800.01.T01	69	67	90	93	39	38	59	52	0.000668072	0.0084011	79.75	47	0
MsG0880045151.01.T01	58	64	78	61	18	0	21	23	0.000670656	0.00842143	65.25	15.5	0
MsG0480022138.01.T01	25	15	17	29	10	8	9	8	0.000675805	0.00847386	21.5	8.75	0
MsG0880045907.01.T01	17	27	20	16	7	11	4	8	0.000677499	0.00848287	20	7.5	0
MsG0880046124.01.T01	4	3	1	1	25	13	5	29	0.000680314	0.00850587	2.25	18	1
MsG0280010263.01.T01	26	13	40	15	8	5	7	11	0.000683129	0.00852883	23.5	7.75	0
MsG0180006076.01.T01	7	6	7	11	29	26	19	29	0.000691286	0.0086183	7.75	25.75	1
MsG0280010154.01.T01	3	5	3	2	18	12	13	22	0.000709635	0.0088344	3.25	16.25	1
MsG0780039742.01.T01	7	7	9	7	1	1	1	1	0.000718363	0.00892756	7.5	1	0
MsG0880047661.01.T01	416	529	378	476	325	180	291	291	0.000719171	0.00892756	449.75	271.75	0
MsG0180004244.01.T01	0	0	0	0	2	16	11	2	0.000721928	0.00894902	0	7.75	1
MsG0180003157.01.T01	17	19	32	41	11	15	7	8	0.000726431	0.00899204	27.25	10.25	0
MsG0480022927.01.T01	27	9	12	10	30	56	71	42	0.000728838	0.00900902	14.5	49.75	1
MsG0580027470.01.T01	67	157	150	322	74	81	61	68	0.000738739	0.00911845	174	71	0
MsG0880047318.01.T01	336	434	319	263	196	120	252	155	0.000741326	0.00913743	338	180.75	0
MsG0680031493.01.T01	0	0	1	0	9	8	4	7	0.000742424	0.00913801	0.25	7	1
MsG0880047288.01.T01	142	49	110	64	163	311	284	223	0.000767089	0.00942826	91.25	245.25	1
MsG0380017798.01.T01	115	64	184	95	223	261	457	355	0.000776092	0.00952546	114.5	324	1
MsG0680030760.01.T01	27	23	21	0	2	0	2	0	0.000780006	0.00956002	17.75	1	0
MsG0880046353.01.T01	10	14	12	16	39	44	26	39	0.000800459	0.00979689	13	37	1
MsG0380017962.01.T01	1108	1249	1593	1246	769	543	1055	727	0.000801763	0.00979908	1299	773.5	0
MsG0580024357.01.T01	16	8	3	6	1	0	1	0	0.000803952	0.00981205	8.25	0.5	0
MsG0580025313.01.T01	2	3	7	6	0	0	0	0	0.000806335	0.00982735	4.5	0	0
MsG0880046986.01.T01	76	86	75	40	43	36	32	41	0.000813805	0.00990452	69.25	38	0
MsG0580027410.01.T01	50	31	18	2	3	8	3	1	0.000817212	0.00992076	25.25	3.75	0
MsG0480022640.01.T01	10	11	9	12	0	5	2	1	0.00081742	0.00992076	10.5	2	0
MsG0380014247.01.T01	12	20	22	50	5	8	3	13	0.000819637	0.00993382	26	7.25	0
MsG0880045871.01.T01	1	1	0	0	5	12	7	16	0.000830045	0.010046	0.5	10	1
MsG0580024471.01.T01	3	4	5	2	13	24	14	15	0.000834121	0.0100813	3.5	16.5	1
MsG0480023247.01.T01	18	18	28	27	9	6	11	12	0.000842086	0.0101629	22.75	9.5	0
MsG0280010854.01.T01	38	124	202	539	46	70	70	52	0.000843212	0.0101629	225.75	59.5	0
MsG0480024016.01.T01	541	596	830	335	372	254	351	273	0.00084647	0.0101881	575.5	312.5	0
MsG0380015795.01.T01	52	46	38	70	35	15	20	29	0.000854593	0.0102716	51.5	24.75	0
MsG0580029125.01.T01	25	3	13	4	1	1	2	1	0.000857519	0.0102926	11.25	1.25	0
MsG0880047614.01.T01	205	218	500	251	777	930	628	701	0.00086416	0.0103435	293.5	759	1
MsG0380017650.01.T01	4	6	9	3	0	1	0	0	0.00086508	0.0103435	5.5	0.25	0
MsG0380016609.01.T01	52	46	72	60	19	16	43	29	0.000865586	0.0103435	57.5	26.75	0
MsG0480023987.01.T01	48	14	19	10	7	8	6	5	0.000866517	0.0103435	22.75	6.5	0
MsG0480023753.01.T01	3	3	1	4	8	16	14	26	0.000882845	0.0105122	2.75	16	1
MsG0380016792.01.T01	2	8	5	13	29	26	25	35	0.000883596	0.0105122	7	28.75	1
MsG0480018769.01.T01	1	0	0	0	3	5	7	18	0.000885111	0.0105122	0.25	8.25	1
MsG0280007202.01.T01	18	23	32	46	76	77	69	101	0.000885482	0.0105122	29.75	80.75	1
MsG0380015633.01.T01	0	0	0	0	3	5	7	6	0.000887732	0.0105246	0	5.25	1
MsG0180000016.01.T01	46	59	45	32	25	16	28	23	0.000895851	0.0106064	45.5	23	0
MsG0880046999.01.T01	27	17	60	10	69	208	208	63	0.00089841	0.0106222	28.5	137	1
MsG0580024455.01.T01	34	28	18	10	12	5	6	4	0.00090398	0.0106736	22.5	6.75	0
MsG0180004852.01.T01	130	164	154	141	90	98	119	95	0.00091276	0.0107627	147.25	100.5	0
MsG0880045710.01.T01	2	8	7	2	0	0	0	0	0.000922488	0.0108626	4.75	0	0
MsG0880046985.01.T01	11	3	8	8	20	29	30	23	0.000926348	0.0108934	7.5	25.5	1
MsG0380016364.01.T01	35	6	15	22	69	54	64	59	0.000939421	0.0110322	19.5	61.5	1
MsG0380016713.01.T01	22	18	5	5	2	2	3	2	0.000945157	0.0110846	12.5	2.25	0
MsG0480022657.01.T01	262	125	225	76	49	59	113	37	0.000947032	0.0110916	172	64.5	0
MsG0280011162.01.T01	29	19	11	24	11	5	7	7	0.00094892	0.0110988	20.75	7.5	0
MsG0380013972.01.T01	17	32	2	25	4	4	0	0	0.000953867	0.0111369	19	2	0
MsG0780041180.01.T01	11	8	11	3	1	0	2	0	0.000955773	0.0111369	8.25	0.75	0
MsG0880046714.01.T01	238	129	86	124	390	588	171	841	0.000956892	0.0111369	144.25	497.5	1
MsG0180006220.01.T01	4	2	3	3	14	14	14	14	0.000957299	0.0111369	3	14	1
MsG0380016515.01.T01	2	1	2	1	10	17	7	11	0.000959248	0.0111447	1.5	11.25	1
MsG0480023041.01.T01	9	9	10	14	23	35	37	30	0.000967715	0.0112281	10.5	31.25	1
MsG0880047434.01.T01	25	38	24	37	19	12	11	16	0.000970642	0.011247	31	14.5	0
MsG0780041800.01.T01	30	105	57	28	13	26	23	14	0.000980245	0.0113432	55	19	0
MsG0180005472.01.T01	9	4	13	1	0	0	0	1	0.000997864	0.0115318	6.75	0.25	0
MsG0580026185.01.T01	0	0	0	0	6	2	6	8	0.00101102	0.0116531	0	5.5	1
MsG0180005308.01.T01	480	837	525	511	167	488	241	325	0.00101238	0.0116531	588.25	305.25	0
MsG0280008072.01.T01	4	3	9	5	9	31	22	40	0.00101238	0.0116531	5.25	25.5	1
MsG0080048554.01.T01	5	19	9	24	5	2	2	3	0.00101696	0.0116904	14.25	3	0
MsG0380015602.01.T01	7	16	21	24	4	5	6	6	0.00101895	0.0116977	17	5.25	0
MsG0680032037.01.T01	2	5	11	5	0	1	0	0	0.00103644	0.0118829	5.75	0.25	0
MsG0880045984.01.T01	13	5	3	8	29	18	24	42	0.00104428	0.011957	7.25	28.25	1
MsG0380016669.01.T01	73	40	45	34	32	22	22	26	0.00104768	0.0119801	48	25.5	0
MsG0880045697.01.T01	25	16	21	17	8	9	10	8	0.00105743	0.0120758	19.75	8.75	0
MsG0380014966.01.T01	5	10	2	2	0	0	0	0	0.00107691	0.0122821	4.75	0	0
MsG0280008591.01.T01	17	20	15	19	8	5	8	8	0.00108066	0.0123088	17.75	7.25	0
MsG0580025589.01.T01	146	181	199	279	109	100	130	149	0.00109544	0.0124609	201.25	122	0
MsG0280006520.01.T01	7	4	9	5	18	27	25	18	0.00110104	0.0125081	6.25	22	1
MsG0780041360.01.T01	8	9	7	3	27	21	16	40	0.00111111	0.0126061	6.75	26	1
MsG0180005652.01.T01	4	15	5	10	0	1	1	2	0.00111554	0.0126399	8.5	1	0
MsG0380016924.01.T01	3	1	1	5	10	27	6	32	0.00112082	0.0126832	2.5	18.75	1
MsG0680030729.01.T01	43	20	47	12	9	6	15	10	0.00112343	0.0126962	30.5	10	0
MsG0580030171.01.T01	215	183	160	39	26	41	89	22	0.00112696	0.0127196	149.25	44.5	0
MsG0880042456.01.T01	136	12	175	53	16	4	14	41	0.00113394	0.0127818	94	18.75	0
MsG0680030746.01.T01	7	7	8	18	2	1	2	3	0.00115422	0.0129754	10	2	0
MsG0880043091.01.T01	11	46	25	39	15	5	6	11	0.00115474	0.0129754	30.25	9.25	0
MsG0180002809.01.T01	38	58	34	37	24	18	23	23	0.00115559	0.0129754	41.75	22	0
MsG0680032220.01.T01	11	6	5	11	0	2	2	1	0.00116732	0.0130903	8.25	1.25	0
MsG0680033852.01.T01	0	0	0	0	1	1	8	32	0.00117515	0.013155	0	10.5	1
MsG0780040158.01.T01	47	54	27	38	26	6	13	20	0.00117612	0.013155	41.5	16.25	0
MsG0880041873.01.T01	5	11	12	14	22	59	23	67	0.00118031	0.0131849	10.5	42.75	1
MsG0580025652.01.T01	30	24	27	24	57	68	50	54	0.00118953	0.0132709	26.25	57.25	1
MsG0380017966.01.T01	33	55	35	34	21	9	24	12	0.0012068	0.0134463	39.25	16.5	0
MsG0280011044.01.T01	67	88	11	49	24	9	4	18	0.00123164	0.0137055	53.75	13.75	0
MsG0280006965.01.T01	0	0	0	0	4	7	3	6	0.00123622	NA	0	5	1
MsG0380016382.01.T01	44	10	55	29	139	75	171	94	0.00125489	0.0139464	34.5	119.75	1
MsG0180000785.01.T01	1	1	0	1	12	8	6	10	0.00125915	0.0139759	0.75	9	1
MsG0380015672.01.T01	57	62	87	40	26	35	36	40	0.00126438	0.0140161	61.5	34.25	0
MsG0180003980.01.T01	43	56	56	42	30	14	32	24	0.00128217	0.0141952	49.25	25	0
MsG0280010376.01.T01	14	12	11	9	4	3	2	5	0.0012964	0.0143346	11.5	3.5	0
MsG0380016133.01.T01	32	24	49	30	66	80	68	114	0.00129985	0.0143544	33.75	82	1
MsG0180002669.01.T01	9	9	10	11	21	37	29	27	0.00130984	0.0144464	9.75	28.5	1
MsG0080049141.01.T01	4	15	7	17	4	1	1	1	0.00131431	0.0144774	10.75	1.75	0
MsG0480023246.01.T01	18	16	42	30	58	83	67	76	0.0013183	0.014503	26.5	71	1
MsG0880043624.01.T01	7	86	31	42	6	16	9	12	0.00132379	0.0145403	41.5	10.75	0
MsG0780039848.01.T01	6	6	7	5	20	18	17	27	0.00132575	0.0145403	6	20.5	1
MsG0580024140.01.T01	30	49	40	39	20	15	26	21	0.00132671	0.0145403	39.5	20.5	0
MsG0180000193.01.T01	13	25	8	15	2	6	5	5	0.00134409	0.0147123	15.25	4.5	0
MsG0780041704.01.T01	25	29	44	20	10	14	13	18	0.00136147	0.0148838	29.5	13.75	0
MsG0380016667.01.T01	59	46	41	18	19	15	23	10	0.00138186	0.0150877	41	16.75	0
MsG0380014677.01.T01	18	15	23	46	62	60	77	132	0.00138654	0.0151102	25.5	82.75	1
MsG0880045703.01.T01	21	36	29	34	72	92	82	55	0.00138738	0.0151102	30	75.25	1
MsG0180005856.01.T01	303	404	248	692	146	286	96	234	0.00140677	0.0153021	411.75	190.5	0
MsG0180000792.01.T01	12	6	8	18	2	1	4	3	0.00142165	0.0154447	11	2.5	0
MsG0680035788.01.T01	200	256	215	109	119	51	102	29	0.00142468	0.0154583	195	75.25	0
MsG0280007214.01.T01	0	0	0	0	2	4	3	18	0.00143548	0.0155561	0	6.75	1
MsG0880047545.01.T01	5	9	8	7	1	1	2	0	0.00143909	0.0155758	7.25	1	0
MsG0880047628.01.T01	93	90	75	68	67	38	49	42	0.00144176	0.0155853	81.5	49	0
MsG0080048883.01.T01	2	2	1	1	37	6	18	3	0.00145314	0.0156889	1.5	16	1
MsG0480022162.01.T01	6	3	12	15	25	40	24	43	0.00146515	0.0157989	9	33	1
MsG0380016718.01.T01	87	131	108	106	48	85	69	73	0.00146784	0.0158083	108	68.75	0
MsG0880044774.01.T01	3	7	2	4	0	0	0	0	0.00147661	NA	4	0	0
MsG0680032019.01.T02	1171	149	658	56	133	55	165	77	0.00147776	0.0158956	508.5	107.5	0
MsG0580024950.01.T01	64	131	89	85	53	18	51	45	0.00148848	0.0159911	92.25	41.75	0
MsG0480019966.01.T01	27	24	56	53	12	7	25	16	0.00149259	0.0160154	40	15	0
MsG0280008643.01.T01	1	0	1	0	9	5	12	8	0.00151329	0.0162023	0.5	8.5	1
MsG0180004505.01.T01	27	20	19	22	10	9	12	12	0.00151373	0.0162023	22	10.75	0
MsG0480018112.01.T01	382	285	356	361	213	279	309	257	0.00151944	0.0162435	346	264.5	0
MsG0180003990.01.T01	0	0	0	0	9	3	2	8	0.00152466	0.0162631	0	5.5	1
MsG0580029790.01.T01	9	3	7	2	17	20	18	25	0.00152502	0.0162631	5.25	20	1
MsG0580026281.01.T01	10	5	4	2	1	0	0	0	0.00157203	0.0167439	5.25	0.25	0
MsG0680030558.01.T01	19	17	22	11	7	5	9	6	0.0015794	0.0167918	17.25	6.75	0
MsG0280007070.01.T01	5	24	54	46	4	9	1	13	0.00158038	0.0167918	32.25	6.75	0
MsG0480022121.01.T01	1	0	0	0	5	4	5	12	0.00159591	0.0169361	0.25	6.5	1
MsG0880041855.01.T01	2845	3673	2469	2662	2453	1469	1819	1867	0.0016224	0.0171963	2912.25	1902	0
MsG0780041149.01.T01	43	86	52	39	29	20	34	21	0.00163055	0.0172616	55	26	0
MsG0480018088.01.T01	108	205	220	274	103	135	103	123	0.00163258	0.0172622	201.75	116	0
MsG0480020350.01.T01	29	51	54	92	26	17	27	32	0.00163525	0.0172694	56.5	25.5	0
MsG0380016592.01.T01	17	7	12	8	2	1	3	5	0.00164942	0.0173979	11	2.75	0
MsG0280010278.01.T01	8	7	8	14	0	0	3	3	0.00166758	0.0175682	9.25	1.5	0
MsG0280007415.01.T01	31	19	23	27	46	93	49	58	0.00168067	0.0176846	25	61.5	1
MsG0180003634.01.T01	20	17	24	18	9	5	10	11	0.00170246	0.017871	19.75	8.75	0
MsG0380016567.01.T01	46	33	29	23	21	16	16	16	0.00170248	0.017871	32.75	17.25	0
MsG0380015437.01.T01	15	8	14	16	31	34	36	35	0.00171041	0.0179176	13.25	34	1
MsG0180005912.01.T01	4	9	2	2	0	0	0	0	0.00171104	0.0179176	4.25	0	0
MsG0580029032.01.T01	99	99	97	125	64	87	65	86	0.0017283	0.0180765	105	75.5	0
MsG0180000223.01.T01	18	15	14	8	5	4	6	4	0.0017338	0.0181123	13.75	4.75	0
MsG0180004053.01.T01	8	15	13	9	4	2	4	3	0.00174716	0.01823	11.25	3.25	0
MsG0480021653.01.T01	13	11	15	12	3	7	4	4	0.00175442	0.0182838	12.75	4.5	0
MsG0780040335.01.T01	85	71	168	111	66	72	48	31	0.00176788	0.0184021	108.75	54.25	0
MsG0880045191.01.T01	29	21	22	19	48	65	41	52	0.00177368	0.0184403	22.75	51.5	1
MsG0280007058.01.T01	35	29	21	22	12	13	12	18	0.0017913	0.0186013	26.75	13.75	0
MsG0880046639.01.T01	87	100	56	89	55	58	42	56	0.00180147	0.0186846	83	52.75	0
MsG0480023648.01.T01	7	2	6	4	12	23	24	16	0.00181399	0.0187921	4.75	18.75	1
MsG0080049130.01.T01	20	38	25	25	17	12	9	12	0.00181776	0.0188088	27	12.5	0
MsG0380015439.01.T01	507	681	478	487	424	430	336	333	0.00182996	0.0189124	538.25	380.75	0
MsG0280006483.01.T01	11	6	8	6	22	20	20	37	0.00183772	0.0189701	7.75	24.75	1
MsG0480021288.01.T01	3	0	2	2	7	22	9	11	0.00186026	0.0191801	1.75	12.25	1
MsG0380015311.01.T01	0	0	1	1	19	12	26	0	0.00186604	0.0192169	0.5	14.25	1
MsG0780037946.01.T01	61	59	58	64	36	33	28	56	0.00187032	0.0192382	60.5	38.25	0
MsG0880042660.01.T01	11	3	7	6	1	1	0	1	0.00190493	0.0195671	6.75	0.75	0
MsG0780041105.01.T01	393	446	443	398	275	323	356	364	0.00190679	0.0195671	420	329.5	0
MsG0380016148.01.T01	3	3	4	4	10	21	11	19	0.0019299	0.0197681	3.5	15.25	1
MsG0280007122.01.T01	24	18	18	14	39	45	52	40	0.00193093	0.0197681	18.5	44	1
MsG0280008466.01.T01	3	4	3	4	0	0	0	0	0.00194393	NA	3.5	0	0
MsG0480023128.01.T01	2	1	0	1	13	6	7	11	0.00195929	0.0200349	1	9.25	1
MsG0180001988.01.T01	20	22	11	3	4	0	2	4	0.00196412	0.0200604	14	2.5	0
MsG0480023757.01.T01	196	156	208	147	122	152	111	155	0.00196639	0.0200604	176.75	135	0
MsG0180005817.01.T01	147	105	131	113	90	87	104	91	0.00198922	0.0202695	124	93	0
MsG0580025101.01.T01	4	11	5	13	10	154	45	21	0.00200206	0.0203765	8.25	57.5	1
MsG0880046173.01.T01	3	4	7	6	11	20	24	22	0.0020247	0.0205805	5	19.25	1
MsG0380017969.01.T01	41	33	53	48	82	112	109	76	0.00202683	0.0205805	43.75	94.75	1
MsG0480020322.01.T01	1	0	0	1	7	8	2	26	0.00204348	0.0207253	0.5	10.75	1
MsG0780041483.01.T01	57	42	47	30	20	33	26	24	0.00206307	0.0208873	44	25.75	0
MsG0780040703.01.T01	31	16	41	12	9	11	11	8	0.00206425	0.0208873	25	9.75	0
MsG0380017447.01.T01	64	50	87	55	95	140	160	162	0.00206875	0.0209085	64	139.25	1
MsG0280006307.01.T01	398	350	362	292	202	308	292	214	0.00207206	0.0209177	350.5	254	0
MsG0280010437.01.T01	8	4	2	2	0	0	0	0	0.0020906	NA	4	0	0
MsG0880045378.01.T01	11	9	11	17	36	27	33	33	0.00209165	0.021091	12	32.25	1
MsG0180004911.01.T01	13	5	3	8	1	1	1	1	0.00211322	0.0212839	7.25	1	0
MsG0380014765.01.T01	2	3	2	1	12	18	5	14	0.00212351	0.0213628	2	12.25	1
MsG0180003531.01.T01	5	3	3	3	0	0	0	0	0.00212481	NA	3.5	0	0
MsG0180005961.01.T01	32	79	26	42	16	26	13	23	0.00214496	0.0215537	44.75	19.5	0
MsG0580025604.01.T01	1	0	1	1	9	22	2	9	0.00215686	0.0216482	0.75	10.5	1
MsG0880047004.01.T01	70	28	59	34	29	2	14	6	0.00216835	0.0217385	47.75	12.75	0
MsG0080049049.01.T01	5	1	2	3	7	27	9	20	0.00217747	0.0218048	2.75	15.75	1
MsG0780041250.01.T01	18	10	9	7	3	4	3	3	0.00218088	0.0218139	11	3.25	0
MsG0880046880.01.T01	3	1	0	0	11	12	5	11	0.00218389	0.0218188	1	9.75	1
MsG0380015530.01.T01	29	61	36	54	23	22	27	21	0.00220641	0.0220185	45	23.25	0
MsG0080048801.01.T01	10	14	12	9	3	4	4	4	0.00221167	0.0220441	11.25	3.75	0
MsG0180001868.01.T01	13	7	11	12	5	2	3	3	0.00221468	0.0220441	10.75	3.25	0
MsG0780041060.01.T01	14	16	14	8	6	5	4	3	0.00221657	0.0220441	13	4.5	0
MsG0780041329.01.T01	13	16	17	9	41	45	25	37	0.00222708	0.0220991	13.75	37	1
MsG0380012509.01.T01	4	0	2	2	22	1	6	87	0.00222718	0.0220991	2	29	1
MsG0280011389.01.T01	9	10	10	10	26	27	24	28	0.00224566	0.022257	9.75	26.25	1
MsG0280010100.01.T01	20	24	22	19	10	7	10	14	0.00225301	0.0222857	21.25	10.25	0
MsG0480020849.01.T01	2	1	3	2	8	18	7	14	0.00225694	0.0222857	2	11.75	1
MsG0580029670.01.T01	90	65	63	99	50	61	29	19	0.00226053	0.0222857	79.25	39.75	0
MsG0580028909.01.T01	1	3	9	9	0	0	1	0	0.00226161	0.0222857	5.5	0.25	0
MsG0380014510.01.T01	32	33	22	24	19	14	13	11	0.00226267	0.0222857	27.75	14.25	0
MsG0780039999.01.T01	8	21	17	12	5	6	5	4	0.00226391	0.0222857	14.5	5	0
MsG0380015217.01.T01	4	3	4	2	16	13	15	11	0.00228287	0.0224457	3.25	13.75	1
MsG0880044488.01.T01	16	15	15	16	7	4	6	9	0.00228532	0.0224457	15.5	6.5	0
MsG0480018120.01.T01	59	47	47	10	16	14	14	2	0.00229893	0.0225539	40.75	11.5	0
MsG0480023989.01.T01	8	10	9	9	3	2	2	3	0.00231033	0.0226402	9	2.5	0
MsG0180000594.01.T01	2	15	8	8	1	1	1	2	0.00231705	0.0226707	8.25	1.25	0
MsG0280009757.01.T01	7	8	8	17	23	39	20	77	0.00231865	0.0226707	10	39.75	1
MsG0880046475.01.T01	16	5	39	7	4	4	2	5	0.00232468	0.0227042	16.75	3.75	0
MsG0880046395.01.T01	5	2	2	1	9	18	13	11	0.00234955	0.0229212	2.5	12.75	1
MsG0880047670.01.T01	12	14	5	8	2	2	3	3	0.00236701	0.0230411	9.75	2.5	0
MsG0580029744.01.T01	120	125	254	103	276	546	433	311	0.00236713	0.0230411	150.5	391.5	1
MsG0380017014.01.T01	119	101	109	111	68	100	79	92	0.00238635	0.0232022	110	84.75	0
MsG0480023711.01.T01	19	15	19	15	33	66	33	42	0.00239391	0.0232498	17	43.5	1
MsG0280010730.01.T01	102	176	164	222	287	399	642	396	0.00240421	0.0233046	166	431	1
MsG0880042743.01.T01	6	11	7	9	21	28	18	39	0.00240491	0.0233046	8.25	26.5	1
MsG0180003893.01.T01	18	14	12	18	70	29	29	55	0.00242916	0.0235134	15.5	45.75	1
MsG0680035598.01.T01	0	0	1	0	4	3	14	5	0.00243473	0.0235412	0.25	6.5	1
MsG0080049023.01.T01	60	99	128	158	237	264	254	319	0.00244472	0.0236069	111.25	268.5	1
MsG0380017882.01.T01	9	5	11	2	13	22	64	29	0.00244695	0.0236069	6.75	32	1
MsG0180000180.01.T01	0	0	0	0	3	3	5	7	0.0024511	NA	0	4.5	1
MsG0180005455.01.T01	17	18	13	14	42	43	27	41	0.00245396	0.0236306	15.5	38.25	1
MsG0180002099.01.T01	184	245	316	338	105	123	221	165	0.00245485	0.0236306	270.75	153.5	0
MsG0380015976.01.T01	3	5	3	4	9	25	10	25	0.00249125	0.0239546	3.75	17.25	1
MsG0780041186.01.T01	42	43	30	28	18	16	26	18	0.00251162	0.0241237	35.75	19.5	0
MsG0880047112.01.T01	20	30	17	26	58	44	60	63	0.00253125	0.0242855	23.25	56.25	1
MsG0280011200.01.T01	14	36	20	13	6	10	7	9	0.00253631	0.0243073	20.75	8	0
MsG0780036277.01.T01	21	9	22	4	4	2	5	3	0.00253981	0.024314	14	3.5	0
MsG0480021859.01.T02	7	2	4	2	0	0	0	0	0.00255991	NA	3.75	0	0
MsG0380015499.01.T01	52	14	5	22	149	76	60	81	0.00256675	0.0245449	23.25	91.5	1
MsG0380017034.01.T01	8	15	11	10	2	4	4	4	0.00258078	0.024652	11	3.5	0
MsG0380014040.01.T01	7	10	6	5	2	0	0	2	0.00260355	0.0248422	7	1	0
MsG0580025103.01.T01	4	10	12	7	2	2	2	1	0.00263696	0.0251026	8.25	1.75	0
MsG0480022606.01.T01	5	1	4	6	10	18	16	22	0.00263769	0.0251026	4	16.5	1
MsG0580026644.01.T01	6	17	13	20	5	3	5	5	0.0026395	0.0251026	14	4.5	0
MsG0580024803.01.T01	11	2	4	18	56	28	48	22	0.00264605	0.0251375	8.75	38.5	1
MsG0780037381.01.T01	2	0	0	1	7	12	8	6	0.00266361	0.0252657	0.75	8.25	1
MsG0480023794.01.T01	238	170	243	148	373	345	321	462	0.00266536	0.0252657	199.75	375.25	1
MsG0780038786.01.T01	66	99	144	240	59	61	62	88	0.00271389	0.0256978	137.25	67.5	0
MsG0580024768.01.T01	55	43	54	36	119	77	87	109	0.00275284	0.0260383	47	98	1
MsG0180000025.01.T01	11	12	8	22	1	5	4	6	0.00275823	0.0260609	13.25	4	0
MsG0680032375.01.T01	0	0	0	0	4	8	3	3	0.00277134	NA	0	4.5	1
MsG0480023461.01.T01	9	1	2	4	15	19	15	18	0.0028074	0.0264968	4	16.75	1
MsG0880042895.01.T01	89	70	60	113	58	29	32	63	0.00282287	0.0266139	83	45.5	0
MsG0680035702.01.T01	155	121	133	121	199	300	241	213	0.00282714	0.0266253	132.5	238.25	1
MsG0280010144.01.T01	246	219	316	348	76	68	90	282	0.00284296	0.0267454	282.25	129	0
MsG0080048611.01.T01	3235	3300	3316	3192	1414	1040	1727	3311	0.00285754	0.0268535	3260.75	1873	0
MsG0880046140.01.T01	1	0	0	0	9	19	1	3	0.00287072	0.0269482	0.25	8	1
MsG0480018607.01.T01	13	3	3	2	1	0	0	0	0.00287653	0.0269737	5.25	0.25	0
MsG0380015987.01.T01	103	87	205	90	70	60	69	79	0.00288806	0.0270526	121.25	69.5	0
MsG0880046542.01.T01	5	2	3	4	14	17	10	15	0.00289792	0.0271158	3.5	14	1
MsG0880043866.01.T01	1	0	0	2	7	16	6	6	0.00291338	0.0272312	0.75	8.75	1
MsG0680033867.01.T01	4	1	1	0	9	8	10	14	0.00293031	0.02736	1.5	10.25	1
MsG0380017803.01.T01	10	12	8	6	2	3	2	3	0.0029496	0.0275107	9	2.5	0
MsG0780036310.01.T01	112	159	144	146	80	76	113	107	0.00295896	0.0275683	140.25	94	0
MsG0480018989.01.T01	13	7	18	15	27	49	34	33	0.00296766	0.0275989	13.25	35.75	1
MsG0480022245.01.T01	20	16	24	3	121	66	29	46	0.00296858	0.0275989	15.75	65.5	1
MsG0480019557.01.T01	86	99	106	113	36	97	33	62	0.00298197	0.0276939	101	57	0
MsG0180004507.01.T01	163	141	168	214	122	84	122	142	0.0029958	0.0277926	171.5	117.5	0
MsG0180005565.01.T01	14	8	13	4	3	2	3	2	0.00307168	0.0284662	9.75	2.5	0
MsG0380015200.01.T01	45	98	63	103	41	33	49	44	0.00307874	0.0284995	77.25	41.75	0
MsG0280006473.01.T01	14	6	10	10	25	34	23	26	0.00308183	0.0284995	10	27	1
MsG0280007754.01.T01	16	12	12	11	6	4	4	6	0.00309834	0.0286218	12.75	5	0
MsG0380015397.01.T01	25	20	17	14	5	15	2	3	0.00310397	0.0286434	19	6.25	0
MsG0380017548.01.T01	15	24	10	32	3	3	8	12	0.00311586	0.0287227	20.25	6.5	0
MsG0380016371.01.T01	43	10	15	23	53	86	47	71	0.00312398	0.0287464	22.75	64.25	1
MsG0180002439.01.T01	167	178	288	408	100	102	146	205	0.00312504	0.0287464	260.25	138.25	0
MsG0380017376.01.T01	45	18	17	33	13	12	11	17	0.00313218	0.0287816	28.25	13.25	0
MsG0080049076.01.T01	52	40	49	39	17	15	3	36	0.00316816	0.0290628	45	17.75	0
MsG0480023962.01.T02	17	3	9	3	29	27	23	33	0.00316945	0.0290628	8	28	1
MsG0380015812.01.T01	19	16	23	20	9	12	7	11	0.00318274	0.0291539	19.5	9.75	0
MsG0880047719.01.T01	36	30	23	15	6	11	16	14	0.00324264	0.0296713	26	11.75	0
MsG0380016380.01.T01	94	77	62	114	229	118	196	272	0.00325334	0.0297314	86.75	203.75	1
MsG0380016042.01.T01	6	22	6	9	1	1	2	5	0.00325603	0.0297314	10.75	2.25	0
MsG0780038496.01.T01	137	206	215	277	142	87	153	91	0.00326412	0.029774	208.75	118.25	0
MsG0480021291.01.T01	8	9	9	7	2	2	3	2	0.00326975	0.0297941	8.25	2.25	0
MsG0180003606.01.T01	6	6	2	8	20	16	22	18	0.00328968	0.0299443	5.5	19	1
MsG0780041513.01.T01	5	3	0	1	18	23	6	11	0.00330746	0.0300434	2.25	14.5	1
MsG0280009675.01.T01	7	6	7	9	25	26	13	25	0.00330747	0.0300434	7.25	22.25	1
MsG0480023641.01.T01	14	23	34	62	79	139	77	120	0.00331467	0.0300774	33.25	103.75	1
MsG0680032221.01.T01	1	0	1	3	14	7	5	14	0.00331979	0.030081	1.25	10	1
MsG0380014864.01.T01	1	13	11	12	1	1	1	3	0.00332198	0.030081	9.25	1.5	0
MsG0780041809.01.T01	2102	2585	2056	1708	1468	608	1607	863	0.00333876	0.0302016	2112.75	1136.5	0
MsG0680032617.01.T01	2	0	0	0	8	37	17	0	0.00334649	0.03024	0.5	15.5	1
MsG0580027191.01.T01	4	4	3	2	0	0	0	0	0.00336737	NA	3.25	0	0
MsG0280007522.01.T01	76	7	87	2	3	5	6	14	0.00337407	0.0304576	43	7	0
MsG0480021967.01.T01	23	31	20	23	65	70	33	73	0.00337833	0.0304645	24.25	60.25	1
MsG0280008288.01.T01	78	47	68	42	27	34	38	47	0.00342433	0.0308342	58.75	36.5	0
MsG0380016190.01.T01	53	12	8	4	3	1	6	4	0.00342641	0.0308342	19.25	3.5	0
MsG0380016717.01.T01	32	24	26	12	44	81	48	60	0.0034372	0.0308993	23.5	58.25	1
MsG0280007628.01.T01	36	36	27	41	15	6	16	28	0.00344921	0.0309701	35	16.25	0
MsG0580029210.01.T01	11	30	12	14	8	3	6	6	0.00345219	0.0309701	16.75	5.75	0
MsG0180005926.01.T01	9	3	3	2	25	12	21	13	0.00348756	0.0312552	4.25	17.75	1
MsG0180004680.01.T01	1	14	5	7	1	1	0	0	0.00353161	0.0315937	6.75	0.5	0
MsG0480023950.01.T01	4	9	5	8	2	0	1	1	0.00353259	0.0315937	6.5	1	0
MsG0680035695.01.T01	11	8	9	11	23	26	28	25	0.00353724	0.0316027	9.75	25.5	1
MsG0680031740.01.T01	11349	24630	11682	44119	13547	8166	10553	9166	0.00355153	0.0316979	22945	10358	0
MsG0380015900.01.T01	48	55	45	61	33	16	36	34	0.00355735	0.0317173	52.25	29.75	0
MsG0880044414.01.T01	90	60	52	40	44	19	35	30	0.00357281	0.0318225	60.5	32	0
MsG0580025525.01.T01	2	7	2	3	0	0	0	0	0.00358854	NA	3.5	0	0
MsG0380013840.01.T01	4	9	10	14	2	4	2	1	0.00359787	0.0320129	9.25	2.25	0
MsG0180004377.01.T01	15	28	20	36	13	9	10	14	0.00362242	0.0321984	24.75	11.5	0
MsG0180001249.01.T01	44	60	40	56	30	15	17	42	0.00363576	0.0322841	50	26	0
MsG0780040493.01.T01	13	18	11	17	5	4	8	7	0.00368002	0.0326438	14.75	6	0
MsG0380013212.01.T01	8	1	0	0	24	37	57	1	0.00373092	0.0330457	2.25	29.75	1
MsG0180001526.01.T01	16	10	9	8	26	27	32	27	0.00373292	0.0330457	10.75	28	1
MsG0880047168.01.T01	7	2	2	3	0	0	0	0	0.00375869	NA	3.5	0	0
MsG0780040406.01.T01	950	389	1896	602	353	233	648	323	0.00380118	0.0336157	959.25	389.25	0
MsG0380017835.01.T01	16	5	6	1	1	0	1	0	0.00380973	0.0336401	7	0.5	0
MsG0380014363.01.T01	10	7	7	2	1	1	1	1	0.00381167	0.0336401	6.5	1	0
MsG0480020704.01.T01	6	6	3	4	17	46	12	11	0.00383572	0.033818	4.75	21.5	1
MsG0880043148.01.T01	26	13	16	6	5	4	7	5	0.00386293	0.0340235	15.25	5.25	0
MsG0380015800.01.T01	13	7	7	5	19	20	27	28	0.00387289	0.0340767	8	23.5	1
MsG0380016754.01.T01	8	4	12	4	1	1	2	1	0.00388566	0.0341546	7	1.25	0
MsG0180000989.01.T01	14	16	16	25	8	8	9	8	0.00394412	0.0346335	17.75	8.25	0
MsG0180005962.01.T01	127	94	124	124	181	195	327	246	0.00395813	0.0347214	117.25	237.25	1
MsG0180003352.01.T01	55	45	29	44	106	76	72	135	0.00396604	0.0347558	43.25	97.25	1
MsG0680030685.01.T01	9	1	6	6	17	12	25	31	0.00399091	0.0349385	5.5	21.25	1
MsG0280008662.01.T01	0	13	7	32	0	1	1	3	0.00399931	0.0349768	13	1.25	0
MsG0180005192.01.T01	7	8	9	4	1	1	2	2	0.00402785	0.0351911	7	1.5	0
MsG0180005524.01.T01	10	37	7	13	6	5	2	6	0.00406152	0.0354497	16.75	4.75	0
MsG0880042799.01.T01	2	8	1	4	0	0	0	0	0.0040726	NA	3.75	0	0
MsG0180003901.01.T03	3	5	5	2	15	29	8	14	0.00408951	0.0356431	3.75	16.5	1
MsG0180000976.01.T01	9	16	18	20	34	44	33	48	0.00409187	0.0356431	15.75	39.75	1
MsG0580025733.01.T01	33	30	63	32	13	9	27	23	0.00410422	0.0356947	39.5	18	0
MsG0880042633.01.T01	1	1	1	2	8	7	14	6	0.004106	0.0356947	1.25	8.75	1
MsG0880046831.01.T01	18	18	25	25	37	58	43	55	0.00411545	0.0356989	21.5	48.25	1
MsG0280006564.01.T01	26	6	15	8	30	45	38	43	0.00411958	0.0356989	13.75	39	1
MsG0480022818.01.T01	16	9	10	12	4	7	2	4	0.0041224	0.0356989	11.75	4.25	0
MsG0480023524.01.T01	2	2	2	3	12	13	7	11	0.00412289	0.0356989	2.25	10.75	1
MsG0780041720.01.T01	3757	4241	3246	3131	2829	2054	2852	2976	0.0041394	0.0358062	3593.75	2677.75	0
MsG0580025565.01.T01	4	2	3	1	11	16	7	13	0.00418216	0.0361208	2.5	11.75	1
MsG0880046876.01.T01	55	51	37	59	40	24	32	27	0.00418406	0.0361208	50.5	30.75	0
MsG0180000151.01.T01	16	8	13	4	32	34	31	22	0.0041946	0.0361758	10.25	29.75	1
MsG0280010661.01.T01	44	49	75	32	19	6	37	15	0.00420387	0.0362199	50	19.25	0
MsG0780038643.01.T01	1	0	0	0	8	2	4	8	0.00425853	0.0366523	0.25	5.5	1
MsG0480023474.01.T01	12	10	8	6	2	3	3	3	0.00426248	0.0366523	9	2.75	0
MsG0880045413.01.T01	415	394	213	264	258	136	171	221	0.00427315	0.0367078	321.5	196.5	0
MsG0180001524.01.T01	2	1	1	2	17	7	3	16	0.0042936	0.036847	1.5	10.75	1
MsG0380015420.01.T01	9	2	9	9	27	22	29	16	0.00430097	0.036874	7.25	23.5	1
MsG0480023454.01.T01	13	13	19	3	5	2	3	3	0.00432318	0.0370279	12	3.25	0
MsG0880046471.01.T01	1	1	1	2	8	10	6	9	0.00438119	0.0374878	1.25	8.25	1
MsG0880046042.01.T01	1	1	1	2	6	16	5	9	0.00451174	0.038567	1.25	9	1
MsG0880046675.01.T01	7	4	4	3	10	17	24	15	0.00451771	0.0385724	4.5	16.5	1
MsG0180001928.01.T01	30	26	22	32	61	66	49	52	0.00452124	0.0385724	27.5	57	1
MsG0780039955.01.T01	9	6	4	7	38	11	16	30	0.0045497	0.0387772	6.5	23.75	1
MsG0480022248.01.T01	169	159	136	342	783	398	288	797	0.00468185	0.0398559	201.5	566.5	1
MsG0180004506.01.T01	172	152	122	123	99	71	90	135	0.00468543	0.0398559	142.25	98.75	0
MsG0380016166.01.T01	23	33	24	31	17	17	14	16	0.0047177	0.0400912	27.75	16	0
MsG0380017193.01.T01	9	7	2	1	1	0	0	0	0.00474727	0.0403032	4.75	0.25	0
MsG0580029816.01.T01	100	58	31	26	33	2	14	13	0.00475995	0.0403714	53.75	15.5	0
MsG0680030761.01.T01	1034	688	230	1	42	8	31	0	0.0047872	0.040563	488.25	20.25	0
MsG0380013957.01.T01	39	24	3	38	9	9	0	3	0.00481241	0.040737	26	5.25	0
MsG0380017309.01.T01	188	205	100	125	109	87	108	83	0.00485037	0.0409893	154.5	96.75	0
MsG0280010652.01.T01	17	5	0	2	0	0	0	0	0.00485164	0.0409893	6	0	0
MsG0480018848.01.T01	5	9	5	17	32	27	16	68	0.00490435	0.0413944	9	35.75	1
MsG0180000325.01.T01	33	55	24	37	26	9	17	19	0.0049135	0.0414314	37.25	17.75	0
MsG0580029205.01.T01	130	121	427	160	104	110	112	92	0.00495847	0.0417702	209.5	104.5	0
MsG0080047787.01.T01	1	1	2	6	16	8	9	21	0.00497427	0.0418562	2.5	13.5	1
MsG0880046149.01.T01	8	49	12	18	6	9	7	6	0.0049783	0.0418562	21.75	7	0
MsG0080048929.01.T01	22	25	20	23	14	10	14	11	0.00501716	0.0420921	22.5	12.25	0
MsG0380016176.01.T01	6	8	6	9	2	1	3	1	0.00502039	0.0420921	7.25	1.75	0
MsG0780041608.01.T01	0	0	1	0	1	12	6	5	0.00502088	0.0420921	0.25	6	1
MsG0180004356.01.T01	4	6	5	6	13	18	18	18	0.00504449	0.0422494	5.25	16.75	1
MsG0580029751.01.T01	14	26	66	37	84	100	107	117	0.005096	0.0426294	35.75	102	1
MsG0880047065.01.T01	12	11	10	21	30	40	25	47	0.00509966	0.0426294	13.5	35.5	1
MsG0780041296.01.T01	28	152	95	64	33	29	36	51	0.00513029	0.0428443	84.75	37.25	0
MsG0880043763.01.T01	74	103	84	138	50	29	83	48	0.00517862	0.0432065	99.75	52.5	0
MsG0580025564.01.T01	4	1	4	1	14	15	7	11	0.00521426	0.0434621	2.5	11.75	1
MsG0180000592.01.T01	18	14	9	4	6	0	1	2	0.00526197	0.0438179	11.25	2.25	0
MsG0780039224.01.T01	11	5	6	8	12	33	21	27	0.00528492	0.0439527	7.5	23.25	1
MsG0780038389.01.T01	13	17	14	18	8	5	9	6	0.00528826	0.0439527	15.5	7	0
MsG0480019957.01.T01	10	5	7	7	2	1	3	1	0.00529636	0.043978	7.25	1.75	0
MsG0180003302.01.T01	3	0	1	1	3	9	10	17	0.00533762	0.0442783	1.25	9.75	1
MsG0580024450.01.T01	7	1	4	2	0	0	0	0	0.00535252	NA	3.5	0	0
MsG0380014593.01.T01	13	8	7	10	3	3	3	4	0.00536085	0.0444286	9.5	3.25	0
MsG0180004278.01.T01	49	30	19	37	19	17	14	24	0.00538252	0.0445658	33.75	18.5	0
MsG0280011276.01.T01	40	64	29	48	33	13	24	22	0.00541363	0.0447808	45.25	23	0
MsG0080048229.01.T01	0	0	0	0	0	8	3	18	0.00549375	0.0454004	0	7.25	1
MsG0180000452.01.T01	2	5	2	7	1	0	0	0	0.00551794	0.0455143	4	0.25	0
MsG0280006644.01.T01	11	7	7	14	26	21	24	34	0.00551799	0.0455143	9.75	26.25	1
MsG0280010346.01.T01	27	18	17	24	47	41	40	57	0.00556827	0.0458533	21.5	46.25	1
MsG0580027319.01.T01	166	244	317	289	434	518	485	613	0.00556963	0.0458533	254	512.5	1
MsG0480023006.01.T01	102	55	77	80	59	66	48	40	0.00560765	0.0461028	78.5	53.25	0
MsG0380014057.01.T01	25	13	13	10	4	1	1	11	0.00561053	0.0461028	15.25	4.25	0
MsG0680031350.01.T01	14	10	4	6	4	2	1	1	0.00562777	0.0462008	8.5	2	0
MsG0780041768.01.T01	60	89	52	52	28	43	49	31	0.00563421	0.0462101	63.25	37.75	0
MsG0880046696.01.T01	62	43	27	27	24	22	22	22	0.00564541	0.0462431	39.75	22.5	0
MsG0880047127.01.T01	13	8	9	9	4	3	3	4	0.00564886	0.0462431	9.75	3.5	0
MsG0780041763.01.T01	1	1	2	1	6	7	8	11	0.00565989	0.0462898	1.25	8	1
MsG0080049069.01.T01	9	9	16	12	43	19	41	28	0.00572304	0.0467265	11.5	32.75	1
MsG0680030399.01.T01	10	10	9	10	4	4	4	2	0.00572402	0.0467265	9.75	3.5	0
MsG0480022765.01.T01	73617	70444	86357	89444	76000	42187	55043	57802	0.0057448	0.0468522	79965.5	57758	0
MsG0180003146.01.T01	4	7	6	10	2	1	2	1	0.00575391	0.0468825	6.75	1.5	0
MsG0880046207.01.T01	3	4	2	4	12	13	6	30	0.00576598	0.0469369	3.25	15.25	1
MsG0780039143.01.T01	1	7	4	4	12	12	16	28	0.0057736	0.046955	4	17	1
MsG0180004929.01.T01	13	10	8	14	26	29	26	29	0.00579262	0.0470657	11.25	27.5	1
MsG0280010622.01.T01	3	37	14	19	1	2	7	7	0.00580698	0.0471383	18.25	4.25	0
MsG0580027033.01.T01	3	6	4	2	0	0	0	1	0.00586927	NA	3.75	0.25	0
MsG0580024678.01.T01	1915	2351	1702	1230	1393	796	1349	704	0.00588378	0.0477173	1799.5	1060.5	0
MsG0380017860.01.T01	1	0	0	0	7	7	4	2	0.00589814	0.0477893	0.25	5	1
MsG0480021042.01.T01	6	6	12	6	2	2	2	2	0.00592022	0.0479235	7.5	2	0
MsG0780041509.01.T01	3	1	1	0	5	30	6	5	0.00593551	0.0480026	1.25	11.5	1
MsG0180006135.01.T01	9	11	11	8	25	24	22	28	0.00595805	0.0481402	9.75	24.75	1
MsG0880045961.01.T01	8	4	7	7	2	1	1	2	0.00601835	0.0485717	6.5	1.5	0
MsG0680034664.01.T01	35	11	34	14	1	2	14	0	0.00602263	0.0485717	23.5	4.25	0
MsG0380014149.01.T01	2	1	17	2	0	0	0	1	0.00603231	0.0486048	5.5	0.25	0
MsG0180004447.01.T01	53	34	41	32	12	25	33	19	0.00606374	0.0488128	40	22.25	0
MsG0580024309.01.T01	283	348	295	302	254	154	254	164	0.00607981	0.0488969	307	206.5	0
MsG0280011232.01.T01	16	35	24	42	14	21	8	13	0.00608772	0.0489154	29.25	14	0
MsG0180003232.01.T01	33	40	38	26	17	22	19	27	0.00609619	0.0489382	34.25	21.25	0
MsG0180004177.01.T01	79	84	73	76	60	27	57	52	0.00613892	0.0492358	78	49	0
MsG0880041850.01.T01	18	18	11	34	51	89	30	64	0.00615041	0.0492826	20.25	58.5	1
MsG0480023507.01.T01	21	8	13	15	30	28	46	38	0.00616125	0.049324	14.25	35.5	1
MsG0480021289.01.T01	14	24	3	13	3	7	0	1	0.00618077	0.0494348	13.5	2.75	0
MsG0580024850.01.T01	11	11	6	5	2	1	2	4	0.00619079	0.0494695	8.25	2.25	0
MsG0780039768.01.T01	8	17	14	19	6	4	6	8	0.00622577	0.0497034	14.5	6	0
MsG0380016960.01.T01	79	126	80	83	61	42	62	72	0.00625681	0.0499054	92	59.25	0
MsG0180005824.01.T01	34	20	21	9	58	49	51	46	0.00626958	0.0499614	21	51	1
MsG0780040622.01.T01	16	16	23	17	10	8	10	9	0.00628859	0.0500476	18	9.25	0
MsG0680032651.01.T01	20	6	6	1	2	1	1	1	0.00629189	0.0500476	8.25	1.25	0
MsG0380015385.01.T01	0	0	0	0	2	2	2	14	0.00630743	NA	0	5	1
MsG0380017398.01.T01	5	11	17	24	4	4	3	8	0.00632799	0.0502888	14.25	4.75	0
MsG0180003758.01.T01	57	53	70	80	113	101	148	157	0.00634848	0.0504055	65	129.75	1
MsG0580024328.01.T01	1	1	0	2	5	11	5	10	0.0063935	0.0507167	1	7.75	1
MsG0880043107.01.T01	4	2	3	6	15	14	8	20	0.0064453	0.0510811	3.75	14.25	1
MsG0180003276.01.T01	55	26	36	35	23	5	10	28	0.00646085	0.0511577	38	16.5	0
MsG0780036589.01.T01	2	1	2	7	11	23	6	21	0.00648954	0.0512626	3	15.25	1
MsG0380016699.01.T01	20	8	17	20	9	3	7	8	0.00649546	0.0512626	16.25	6.75	0
MsG0180000185.01.T01	19	35	10	2	2	2	7	4	0.00649786	0.0512626	16.5	3.75	0
MsG0280009108.01.T01	19	7	13	5	2	1	1	7	0.00650273	0.0512626	11	2.75	0
MsG0580025270.01.T01	17	24	14	20	37	44	36	54	0.00650867	0.0512626	18.75	42.75	1
MsG0480023164.01.T01	38	34	44	85	89	204	92	135	0.00650945	0.0512626	50.25	130	1
MsG0480019812.01.T01	5	1	0	0	13	14	4	15	0.00652881	0.0513686	1.5	11.5	1
MsG0180006245.01.T01	10	10	7	16	6	4	2	3	0.00659934	0.0518485	10.75	3.75	0
MsG0380015486.01.T01	7	2	2	1	9	16	13	13	0.00660237	0.0518485	3	12.75	1
MsG0680032652.01.T01	20	33	61	14	10	18	14	3	0.00660767	0.0518485	32	11.25	0
MsG0780041631.01.T01	27	41	30	11	68	77	54	78	0.00664114	0.0520641	27.25	69.25	1
MsG0780036269.01.T01	20	6	20	4	3	2	5	4	0.00665336	0.0520749	12.5	3.5	0
MsG0380018052.01.T01	37	11	17	23	54	41	43	104	0.00665448	0.0520749	22	60.5	1
MsG0580029335.01.T01	6	7	9	5	19	15	15	41	0.00667292	0.0521723	6.75	22.5	1
MsG0880041997.01.T01	15	8	10	16	6	6	4	4	0.00670304	0.0523607	12.25	5	0
MsG0180003514.01.T01	4	2	1	1	12	5	3	43	0.00671965	0.0524434	2	15.75	1
MsG0380012602.01.T01	42	11	30	7	69	43	148	56	0.00673896	0.0525469	22.5	79	1
MsG0480020838.01.T01	13	6	11	6	22	24	20	29	0.0067486	0.052575	9	23.75	1
MsG0380017620.01.T01	6	4	4	5	17	16	13	14	0.00675944	0.0526123	4.75	15	1
MsG0080047967.01.T01	22	39	34	24	12	10	21	19	0.00676721	0.0526258	29.75	15.5	0
MsG0280006381.01.T01	88	69	90	112	52	29	77	54	0.0067867	0.0527302	89.75	53	0
MsG0080048887.01.T01	29	34	40	59	85	81	111	80	0.00680304	0.05281	40.5	89.25	1
MsG0280007756.01.T01	5	2	2	6	0	0	1	0	0.00688223	NA	3.75	0.25	0
MsG0180000272.01.T01	1	1	1	3	9	9	10	6	0.00688284	0.0533819	1.5	8.5	1
MsG0280006318.01.T01	45	26	41	32	63	66	78	72	0.00689315	0.0534142	36	69.75	1
MsG0180005847.01.T01	52	30	34	40	20	28	23	31	0.00691234	0.0535153	39	25.5	0
MsG0380013984.01.T01	8	2	3	10	0	0	0	2	0.00694445	0.0537161	5.75	0.5	0
MsG0380017253.01.T01	4	23	35	48	13	4	6	0	0.00697031	0.0538683	27.5	5.75	0
MsG0180006236.01.T01	21	15	15	11	7	7	8	8	0.00698299	0.0539184	15.5	7.5	0
MsG0880045877.01.T01	0	1	0	1	2	5	7	15	0.00703487	0.0542707	0.5	7.25	1
MsG0480022514.01.T01	8	14	9	6	5	3	2	1	0.00704827	0.054326	9.25	2.75	0
MsG0580030237.01.T01	21	18	21	18	9	10	13	11	0.00709305	0.0546227	19.5	10.75	0
MsG0280010644.01.T01	36	56	47	37	23	37	25	27	0.00713145	0.0548608	44	28	0
MsG0380016835.01.T01	419	426	370	332	227	87	336	107	0.00713879	0.0548608	386.75	189.25	0
MsG0180003114.01.T01	50	44	32	21	23	18	21	23	0.00714288	0.0548608	36.75	21.25	0
MsG0480023853.01.T01	1	1	0	1	3	11	6	8	0.00716298	0.0549667	0.75	7	1
MsG0480022809.01.T01	1	0	0	1	6	9	3	7	0.00720188	0.0552165	0.5	6.25	1
MsG0480020925.01.T01	9	6	4	4	2	0	1	1	0.00722656	0.055357	5.75	1	0
MsG0580025569.01.T01	1	1	1	0	5	13	5	5	0.00724764	0.0554697	0.75	7	1
MsG0380017324.01.T01	55	77	58	59	133	131	82	184	0.00728746	0.0557254	62.25	132.5	1
MsG0280011332.01.T01	7	5	7	7	14	22	16	22	0.00730378	0.0557563	6.5	18.5	1
MsG0380018047.01.T01	152	494	474	253	177	134	249	90	0.0073085	0.0557563	343.25	162.5	0
MsG0880047171.01.T01	47	27	56	28	99	96	45	202	0.00731072	0.0557563	39.5	110.5	1
MsG0280007429.01.T01	1	1	1	1	6	8	4	11	0.00732559	0.0558207	1	7.25	1
MsG0880044825.01.T01	2	2	6	2	0	0	0	0	0.00736714	NA	3	0	0
MsG0680030907.01.T01	5	0	0	1	10	6	10	16	0.00742978	0.0565652	1.5	10.5	1
MsG0880046167.01.T01	204	212	199	227	159	168	190	183	0.00744758	0.0566511	210.5	175	0
MsG0280007088.01.T01	3	1	6	4	17	12	9	16	0.00753026	0.05723	3.5	13.5	1
MsG0580024538.01.T01	14	13	20	10	36	41	30	28	0.00754269	0.0572744	14.25	33.75	1
MsG0880047723.01.T01	130	94	200	223	77	42	114	114	0.00755505	0.0573183	161.75	86.75	0
MsG0180003526.01.T01	5	25	13	13	2	6	5	6	0.00761747	0.0577415	14	4.75	0
MsG0780040875.01.T01	10	12	13	12	7	4	4	5	0.00764368	0.0578898	11.75	5	0
MsG0680032840.01.T01	24	20	17	11	12	7	7	9	0.00765852	0.0579517	18	8.75	0
MsG0480018519.01.T01	4	0	0	3	13	8	7	14	0.00767961	0.0580608	1.75	10.5	1
MsG0480018294.01.T01	0	0	1	0	0	11	7	9	0.00772089	0.0583222	0.25	6.75	1
MsG0180000589.01.T01	7	12	2	5	1	1	1	2	0.00774578	0.0584114	6.5	1.25	0
MsG0780037848.01.T01	1	1	1	3	5	7	13	10	0.00774613	0.0584114	1.5	8.75	1
MsG0780040167.01.T01	8	6	7	9	17	20	16	31	0.00776879	0.0584117	7.5	21	1
MsG0480021825.01.T01	8	6	6	11	16	25	16	32	0.00777674	0.0584117	7.75	22.25	1
MsG0280010227.01.T01	151	164	203	300	353	502	383	410	0.00777894	0.0584117	204.5	412	1
MsG0880046010.01.T01	32	76	41	77	157	162	89	158	0.00778139	0.0584117	56.5	141.5	1
MsG0380015173.01.T01	29	12	7	3	3	2	5	3	0.00778387	0.0584117	12.75	3.25	0
MsG0180005270.01.T01	0	2	5	4	16	13	11	10	0.00778643	0.0584117	2.75	12.5	1
MsG0280010938.01.T01	14	26	18	16	10	5	11	9	0.00779931	0.0584578	18.5	8.75	0
MsG0680030916.01.T01	0	0	0	0	7	5	3	1	0.00782852	NA	0	4	1
MsG0880047738.01.T01	110	85	59	63	57	60	52	54	0.00794813	0.059522	79.25	55.75	0
MsG0280006695.01.T01	6	3	6	3	19	14	14	12	0.00796487	0.0595906	4.5	14.75	1
MsG0580030055.01.T01	2	1	1	1	5	12	8	6	0.00797098	0.0595906	1.25	7.75	1
MsG0480022962.01.T01	40	15	36	31	66	39	124	94	0.00801766	0.0598881	30.5	80.75	1
MsG0880046919.01.T01	3	1	1	1	6	13	4	13	0.00805563	0.0601201	1.5	9	1
MsG0880045922.01.T01	24	16	32	35	12	14	12	21	0.00807874	0.0602409	26.75	14.75	0
MsG0680031538.01.T01	12	9	10	7	26	26	17	27	0.00812064	0.0604957	9.5	24	1
MsG0680030771.01.T01	21	12	26	20	12	6	12	9	0.0081268	0.0604957	19.75	9.75	0
MsG0380016183.01.T01	37	31	31	34	53	63	71	66	0.0081925	0.0608971	33.25	63.25	1
MsG0780040423.01.T01	6	1	5	4	13	19	15	10	0.00819928	0.0608971	4	14.25	1
MsG0880046311.01.T01	18	10	6	7	1	3	6	2	0.00820173	0.0608971	10.25	3	0
MsG0780036387.01.T01	45	25	30	31	14	24	20	24	0.00821909	0.060974	32.75	20.5	0
MsG0380017913.01.T01	73	24	23	3	7	5	14	7	0.00823544	0.0610433	30.75	8.25	0
MsG0280009417.01.T01	28	23	18	27	11	19	14	11	0.00828322	0.0613452	24	13.75	0
MsG0880044105.01.T01	13	17	20	21	38	32	41	49	0.00833807	0.0616839	17.75	40	1
MsG0380015414.01.T06	8	7	6	5	2	2	1	2	0.00834313	0.0616839	6.5	1.75	0
MsG0680030470.01.T01	5	11	2	5	1	1	1	1	0.00835308	0.061705	5.75	1	0
MsG0780040756.01.T01	8	1	8	1	14	14	28	18	0.00840428	0.0620306	4.5	18.5	1
MsG0380013964.01.T01	15	15	18	17	5	4	4	15	0.00847465	0.062497	16.25	7	0
MsG0480020919.01.T01	36	15	35	42	55	66	66	112	0.00852806	0.0628376	32	74.75	1
MsG0480020860.01.T01	2	2	3	2	14	10	10	6	0.00855992	0.0630132	2.25	10	1
MsG0680034313.01.T01	0	1	0	1	12	5	11	1	0.00856638	0.0630132	0.5	7.25	1
MsG0280006607.01.T01	17	21	29	31	11	3	17	12	0.00857617	0.063032	24.5	10.75	0
MsG0380014470.01.T01	22	17	16	7	5	3	11	2	0.00858857	0.0630699	15.5	5.25	0
MsG0380016349.01.T01	23	15	31	35	8	19	12	16	0.0086037	0.0631276	26	13.75	0
MsG0480023861.01.T01	16	8	4	0	1	0	1	0	0.00862755	0.0632493	7	0.5	0
MsG0380018061.01.T01	12	12	15	11	5	7	6	5	0.00866083	0.0634398	12.5	5.75	0
MsG0680033942.01.T01	2	6	1	3	0	0	0	0	0.00870837	NA	3	0	0
MsG0880045752.01.T01	9	13	16	27	9	6	5	8	0.0087091	0.0637398	16.25	7	0
MsG0580025214.01.T01	9	12	19	20	6	4	6	10	0.00877582	0.0641741	15	6.5	0
MsG0580028749.01.T01	4	10	8	18	1	4	3	4	0.00879772	0.0642802	10	3	0
MsG0880045530.01.T01	74	53	75	74	123	116	106	131	0.00890292	0.0649943	69	119	1
MsG0080047872.01.T01	25	22	9	21	9	13	6	9	0.00893581	0.0651797	19.25	9.25	0
MsG0780040151.01.T01	12	4	13	23	73	3	115	77	0.0089452	0.0651936	13	67	1
MsG0280006553.01.T01	11	5	9	6	1	2	4	2	0.00897415	0.0653498	7.75	2.25	0
MsG0880046025.01.T01	15	24	24	9	5	9	11	7	0.009037	0.0657525	18	8	0
MsG0580025487.01.T01	36	15	32	17	51	50	64	54	0.00908745	0.0660386	25	54.75	1
MsG0380015802.01.T01	153	151	171	210	291	267	300	322	0.00909151	0.0660386	171.25	295	1
MsG0480023544.01.T01	0	0	0	0	0	13	4	6	0.00913719	0.0663152	0	5.75	1
MsG0580025513.01.T01	15	22	26	20	11	10	14	10	0.00922892	0.066925	20.75	11.25	0
MsG0780041218.01.T01	4	5	3	5	12	17	12	14	0.00928452	0.0672722	4.25	13.75	1
MsG0380016221.01.T01	10	7	6	3	16	19	20	19	0.0093209	0.0674796	6.5	18.5	1
MsG0480022389.01.T01	5	1	4	5	16	14	9	14	0.00933014	0.0674903	3.75	13.25	1
MsG0280009566.01.T01	18	17	25	22	10	10	14	12	0.00934217	0.0675213	20.5	11.5	0
MsG0880044804.01.T01	24	28	28	24	54	69	48	43	0.00936223	0.0676101	26	53.5	1
MsG0780038306.01.T01	92	16	27	1	6	3	12	7	0.00941494	0.0679343	34	7	0
MsG0180005563.01.T01	19	14	4	12	4	6	3	5	0.00943502	0.0680228	12.25	4.5	0
MsG0280008882.01.T01	4	1	1	1	9	10	5	12	0.0094652	0.0681362	1.75	9	1
MsG0380015547.01.T01	17	21	20	56	14	14	12	14	0.0094664	0.0681362	28.5	13.5	0
MsG0180004502.01.T04	33	29	38	41	24	13	28	19	0.00948239	0.0681949	35.25	21	0
MsG0580025985.01.T01	315	239	403	344	451	857	576	568	0.0095065	0.0683118	325.25	613	1
MsG0380016498.01.T01	19	28	28	44	52	88	54	79	0.00956565	0.0686801	29.75	68.25	1
MsG0180005969.01.T01	157	157	153	81	103	108	90	83	0.00957449	0.0686869	137	96	0
MsG0180005431.01.T01	11	12	6	7	3	2	5	2	0.00959066	0.0686945	9	3	0
MsG0880045144.01.T01	3	1	1	2	8	8	11	7	0.00959134	0.0686945	1.75	8.5	1
MsG0280008139.01.T03	23	19	23	43	57	101	37	76	0.0096147	0.0688052	27	67.75	1
MsG0180005181.01.T01	17	15	13	13	9	7	7	6	0.009644	0.0689582	14.5	7.25	0
MsG0880043525.01.T01	21	24	25	19	41	74	39	43	0.00971833	0.0694326	22.25	49.25	1
MsG0780039816.01.T01	54	90	81	88	50	48	63	53	0.00976258	0.0696915	78.25	53.5	0
MsG0380016056.01.T01	24	24	22	34	15	12	15	20	0.00978119	0.0697671	26	15.5	0
MsG0480019427.01.T01	14	23	59	16	15	6	11	13	0.00979531	0.0698107	28	11.25	0
MsG0580025399.01.T01	3	4	4	2	0	1	0	0	0.00980458	NA	3.25	0.25	0
MsG0580025105.01.T01	1826	2657	2423	2388	2005	1744	1878	1538	0.00992764	0.070644	2323.5	1791.25	0
MsG0180005067.01.T01	2	7	5	4	1	0	1	0	0.00992848	0.070644	4.5	0.5	0
MsG0880044067.01.T01	6	10	3	2	1	0	1	1	0.00996626	0.0708549	5.25	0.75	0
MsG0480020689.01.T01	1	1	5	5	6	14	15	18	0.00999506	0.0710017	3	13.25	1
MsG0480023264.01.T01	29	27	26	24	17	15	20	14	0.0100616	0.0714164	26.5	16.5	0
MsG0280007502.01.T01	10	5	4	4	1	1	1	2	0.0100732	0.07144	5.75	1.25	0
MsG0680035269.01.T01	8	2	5	5	14	11	21	18	0.0100952	0.0715381	5	16	1
MsG0580025225.01.T01	2	1	3	6	6	24	12	12	0.0101119	0.071598	3	13.5	1
MsG0280006333.01.T01	8	1	5	1	9	17	17	16	0.0101392	0.0716876	3.75	14.75	1
MsG0780040527.01.T01	0	0	3	0	15	3	4	13	0.0101411	0.0716876	0.75	8.75	1
MsG0780039830.01.T01	57	39	66	54	84	108	95	101	0.0101872	0.0719556	54	97	1
MsG0180005503.01.T01	0	1	11	7	0	0	0	0	0.010207	0.0720364	4.75	0	0
MsG0580024502.01.T01	17	51	27	43	13	30	11	9	0.0102343	0.0721709	34.5	15.75	0
MsG0180002394.01.T01	5	10	4	2	15	14	18	24	0.0102505	0.0722266	5.25	17.75	1
MsG0580028904.01.T01	0	1	1	1	4	4	11	7	0.010286	0.0724184	0.75	6.5	1
MsG0280011289.01.T01	1	0	0	0	4	7	3	3	0.010322	NA	0.25	4.25	1
MsG0480021953.01.T01	4	2	3	1	11	10	6	15	0.0104229	0.073274	2.5	10.5	1
MsG0780041613.01.T01	0	0	2	2	10	0	18	23	0.0104244	0.073274	1	12.75	1
MsG0680033377.01.T01	10	14	8	8	4	5	3	4	0.0104346	0.0732862	10	4	0
MsG0480023748.01.T01	1	0	0	0	4	5	6	2	0.0104616	NA	0.25	4.25	1
MsG0080048177.01.T01	8	3	5	0	0	0	0	0	0.0104772	NA	4	0	0
MsG0580028310.01.T01	53	46	38	19	5	37	12	11	0.0105536	0.0740623	39	16.25	0
MsG0880044436.01.T02	24	9	25	9	94	18	65	41	0.0106126	0.0744161	16.75	54.5	1
MsG0480023595.01.T01	11	4	14	1	23	16	35	34	0.0106664	0.0747338	7.5	27	1
MsG0480021740.01.T01	11	6	4	8	18	33	15	18	0.0107328	0.075138	7.25	21	1
MsG0080049070.01.T01	58	56	76	31	187	108	122	89	0.0107578	0.0752528	55.25	126.5	1
MsG0280010273.01.T01	2	14	5	23	5	2	2	1	0.0108138	0.075584	11	2.5	0
MsG0580028013.01.T01	7	3	2	2	24	34	8	4	0.0108342	0.0756658	3.5	17.5	1
MsG0380016874.01.T01	36	26	35	23	16	29	10	9	0.0108858	0.0759648	30	16	0
MsG0580024697.01.T01	27	19	17	13	9	8	14	8	0.0109051	0.0760386	19	9.75	0
MsG0780036549.01.T01	10	8	6	6	4	0	1	3	0.0110278	0.0768327	7.5	2	0
MsG0180004777.01.T01	6	1	7	3	5	35	16	18	0.0110411	0.0768532	4.25	18.5	1
MsG0380015640.01.T01	79	46	44	24	100	192	101	77	0.0110484	0.0768532	48.25	117.5	1
MsG0880047536.01.T01	14	30	12	19	9	9	9	10	0.0110597	0.0768705	18.75	9.25	0
MsG0180001936.01.T01	13	12	2	47	3	3	0	9	0.0111064	0.0771332	18.5	3.75	0
MsG0180003057.01.T01	121	187	74	84	103	46	54	31	0.0112366	0.0779422	116.5	58.5	0
MsG0280007538.01.T01	5	4	4	9	18	14	16	17	0.0112408	0.0779422	5.5	16.25	1
MsG0280010894.01.T01	14	89	20	3	3	7	15	1	0.0112909	0.0782275	31.5	6.5	0
MsG0280006440.01.T01	5	3	5	5	10	15	11	22	0.0113303	0.0784379	4.5	14.5	1
MsG0580029158.01.T01	41	64	57	39	36	30	34	13	0.0113993	0.0788524	50.25	28.25	0
MsG0880045285.01.T01	2	2	2	6	11	9	10	17	0.0114167	0.0789102	3	11.75	1
MsG0280011134.01.T01	46	33	65	41	74	87	86	113	0.0114417	0.0790205	46.25	90	1
MsG0280010356.01.T01	77	80	54	56	40	21	61	28	0.0114824	0.0792112	66.75	37.5	0
MsG0180003331.01.T01	149	72	93	100	183	200	202	160	0.0114917	0.0792112	103.5	186.25	1
MsG0380017088.01.T02	90	40	56	111	55	29	47	18	0.0114966	0.0792112	74.25	37.25	0
MsG0780041642.01.T01	18	7	11	5	33	47	21	18	0.0115611	0.0795387	10.25	29.75	1
MsG0280007876.01.T01	29	37	37	38	78	56	60	86	0.0115625	0.0795387	35.25	70	1
MsG0480021077.01.T01	22	14	28	28	41	50	44	55	0.0116607	0.0800946	23	47.5	1
MsG0480022667.01.T01	22	18	34	31	51	41	57	92	0.0116617	0.0800946	26.25	60.25	1
MsG0180004302.01.T01	4	19	9	11	4	3	4	4	0.0117299	0.0804763	10.75	3.75	0
MsG0780036060.01.T01	9	4	8	3	0	1	3	0	0.0117357	0.0804763	6	1	0
MsG0380015065.01.T01	2	3	1	2	6	15	8	8	0.0117839	0.0807431	2	9.25	1
MsG0880046596.01.T01	6	0	1	0	11	13	3	27	0.0118678	0.0812051	1.75	13.5	1
MsG0380014214.01.T01	18	36	28	58	72	91	72	101	0.01187	0.0812051	35	84	1
MsG0780036690.01.T01	17	10	15	15	28	36	26	34	0.0119383	0.0816083	14.25	31	1
MsG0580028101.01.T01	17	40	31	25	15	18	14	18	0.0120184	0.0820911	28.25	16.25	0
MsG0780039388.01.T01	28	48	54	103	119	171	90	265	0.0120368	0.0821524	58.25	161.25	1
MsG0480021151.01.T01	106	83	95	110	156	155	146	217	0.0120678	0.0822624	98.5	168.5	1
MsG0780040881.01.T01	37	30	32	5	6	8	15	12	0.0120718	0.0822624	26	10.25	0
MsG0580025058.01.T01	53	66	39	15	11	26	28	17	0.0120948	0.0823544	43.25	20.5	0
MsG0480023796.01.T01	0	3	2	12	0	0	0	0	0.0121974	0.0829878	4.25	0	0
MsG0480023176.01.T01	26	16	20	23	14	12	12	13	0.0123009	0.0835852	21.25	12.75	0
MsG0680031146.01.T01	4	9	4	9	2	1	2	2	0.0123107	0.0835852	6.5	1.75	0
MsG0480023674.01.T01	99	97	154	154	102	87	93	86	0.0123202	0.0835852	126	92	0
MsG0380015970.01.T01	2	0	1	0	7	6	6	5	0.0123236	0.0835852	0.75	6	1
MsG0380017028.01.T03	6	5	5	4	2	1	1	0	0.0123762	0.0838769	5	1	0
MsG0480020522.01.T01	31	25	19	41	25	11	14	8	0.0123973	0.0839542	29	14.5	0
MsG0180005396.01.T01	47	50	36	42	29	38	21	34	0.0124496	0.0842426	43.75	30.5	0
MsG0280008922.01.T01	21	26	20	24	17	14	11	13	0.0124787	0.0843741	22.75	13.75	0
MsG0380016675.01.T01	32	29	48	21	19	20	17	24	0.0125248	0.0846205	32.5	20	0
MsG0580029275.01.T01	51	77	59	22	43	18	24	13	0.0125873	0.0849768	52.25	24.5	0
MsG0880044659.01.T01	17	6	112	34	6	7	24	9	0.0126443	0.0852953	42.25	11.5	0
MsG0380016142.01.T01	407	365	274	124	123	189	233	125	0.0127288	0.0857988	292.5	167.5	0
MsG0480023136.01.T01	212	184	163	112	286	293	254	383	0.0127498	0.0858128	167.75	304	1
MsG0480022674.01.T01	31	15	8	24	9	4	9	12	0.0127522	0.0858128	19.5	8.5	0
MsG0380017656.01.T01	77	80	175	28	193	171	428	264	0.0127605	0.0858128	90	264	1
MsG0480021757.01.T01	8	6	8	7	5	0	0	1	0.0128375	0.0862638	7.25	1.5	0
MsG0480021934.01.T01	11	13	22	19	10	7	8	8	0.0128644	0.0863782	16.25	8.25	0
MsG0080048597.01.T01	6	1	3	5	11	19	7	18	0.0128747	0.0863806	3.75	13.75	1
MsG0180004735.01.T01	14	8	3	6	4	1	2	0	0.0129506	0.086823	7.75	1.75	0
MsG0380014467.01.T01	13	6	4	7	16	49	17	16	0.01297	0.0868503	7.5	24.5	1
MsG0280007897.01.T01	68	16	24	7	7	3	13	14	0.0129747	0.0868503	28.75	9.25	0
MsG0380013920.01.T01	150	179	314	194	3	2	25	160	0.0129919	0.0868988	209.25	47.5	0
MsG0280006524.01.T01	66	21	68	33	78	103	116	124	0.0130093	0.0869484	47	105.25	1
MsG0380016066.01.T01	102	183	202	194	312	469	282	333	0.0130337	0.0870444	170.25	349	1
MsG0580024860.01.T01	7	5	4	9	20	19	9	28	0.0130669	0.0871992	6.25	19	1
MsG0580024874.01.T01	2	1	1	1	5	9	9	5	0.0131847	0.0879184	1.25	7	1
MsG0880046757.01.T03	15	11	16	14	33	27	31	30	0.0132413	0.0882278	14	30.25	1
MsG0580025229.01.T01	8	3	3	3	15	14	14	11	0.0132977	0.088536	4.25	13.5	1
MsG0480020517.01.T01	7	10	5	0	0	1	1	0	0.0133348	0.0887149	5.5	0.5	0
MsG0280010347.01.T01	5	7	3	10	18	32	8	27	0.013346	0.0887221	6.25	21.25	1
MsG0580026239.01.T01	1	0	0	0	6	4	2	4	0.0134065	NA	0.25	4	1
MsG0880046377.01.T01	4	3	5	6	15	16	10	14	0.0134164	0.0891217	4.5	13.75	1
MsG0280008400.01.T01	5	13	6	6	3	2	3	0	0.0134874	0.089525	7.5	2	0
MsG0880047402.01.T01	15	8	11	10	4	6	5	5	0.0136406	0.0904508	11	5	0
MsG0180000135.01.T01	20	11	15	11	32	40	26	28	0.0136477	0.0904508	14.25	31.5	1
MsG0480022260.01.T01	7	6	7	7	2	2	2	3	0.0136855	0.0906159	6.75	2.25	0
MsG0880042511.01.T01	4	2	3	3	13	7	12	11	0.0136934	0.0906159	3	10.75	1
MsG0380017342.01.T01	13	8	12	14	24	23	25	37	0.0137227	0.0907273	11.75	27.25	1
MsG0880042253.01.T01	9	4	3	11	22	17	11	40	0.0137311	0.0907273	6.75	22.5	1
MsG0780040521.01.T01	0	0	0	0	12	0	7	2	0.0137589	0.090842	0	5.25	1
MsG0880046364.01.T01	4	6	4	0	0	0	0	0	0.013783	NA	3.5	0	0
MsG0580024747.01.T01	1	3	5	1	1	27	16	17	0.0138568	0.0914189	2.5	15.25	1
MsG0380013063.01.T01	3	6	5	4	13	19	11	13	0.0138797	0.0914862	4.5	14	1
MsG0780040159.01.T01	92	106	63	97	80	21	42	58	0.013888	0.0914862	89.5	50.25	0
MsG0180005001.01.T01	342	268	289	220	539	474	359	502	0.0139882	0.0920505	279.75	468.5	1
MsG0280011033.01.T01	20	13	2	33	5	2	9	3	0.0140196	0.0920505	17	4.75	0
MsG0280006568.01.T01	74	68	158	100	55	80	64	26	0.0140245	0.0920505	100	56.25	0
MsG0280006671.01.T01	17	17	17	21	11	10	10	11	0.0140283	0.0920505	18	10.5	0
MsG0180001480.01.T01	66	26	2	1	8	4	2	3	0.0140371	0.0920505	23.75	4.25	0
MsG0680034834.01.T01	28	68	83	80	80	197	174	209	0.0140371	0.0920505	64.75	165	1
MsG0580025355.01.T01	98	90	89	84	61	86	78	60	0.0140727	0.0922144	90.25	71.25	0
MsG0480022569.01.T01	3	13	9	9	1	2	5	2	0.0141023	0.0923386	8.5	2.5	0
MsG0780041289.01.T01	24	29	29	41	20	17	20	22	0.0141552	0.0925793	30.75	19.75	0
MsG0780040851.01.T01	6	17	16	3	4	5	2	2	0.0141603	0.0925793	10.5	3.25	0
MsG0480021987.01.T01	10	12	10	11	5	6	4	5	0.014247	0.0930763	10.75	5	0
MsG0680032726.01.T01	7	10	0	10	1	2	0	1	0.0142644	0.0931197	6.75	1	0
MsG0480023323.01.T01	14	11	11	8	3	3	7	6	0.0142911	0.093224	11	4.75	0
MsG0180000355.01.T01	22	8	10	5	4	4	4	5	0.0143428	0.0934915	11.25	4.25	0
MsG0280006336.01.T01	4982	8846	6462	7335	5438	3331	5236	5495	0.0144041	0.0938206	6906.25	4875	0
MsG0380017085.01.T01	2	2	1	2	6	10	6	10	0.0144342	0.0939463	1.75	8	1
MsG0180001054.01.T01	37	64	85	108	52	34	41	50	0.0145015	0.0942452	73.5	44.25	0
MsG0480018463.01.T01	151	133	198	158	112	144	141	119	0.0145042	0.0942452	160	129	0
MsG0180005777.01.T01	18	12	19	9	5	9	7	8	0.0145126	0.0942452	14.5	7.25	0
MsG0780039805.01.T01	32	44	33	24	57	64	64	79	0.0145536	0.0944373	33.25	66	1
MsG0480021050.01.T01	4	2	8	20	1	3	1	3	0.0145639	0.0944373	8.5	2	0
MsG0380018067.01.T03	12	13	15	6	2	5	8	3	0.0146035	0.0946238	11.5	4.5	0
MsG0480022297.01.T01	34	37	23	33	19	23	19	24	0.0146171	0.0946412	31.75	21.25	0
MsG0380017129.01.T01	8	5	4	4	2	1	1	1	0.014665	0.0948808	5.25	1.25	0
MsG0480022239.01.T01	26	18	8	10	36	42	15	133	0.0146894	0.094968	15.5	56.5	1
MsG0080049149.01.T01	7	0	49	0	1	0	0	2	0.0147177	0.0950804	14	0.75	0
MsG0480021383.01.T01	14	13	3	6	3	1	0	5	0.0147334	0.0950952	9	2.25	0
MsG0880046336.01.T01	42	17	27	39	72	75	43	72	0.0147556	0.0950952	31.25	65.5	1
MsG0380012835.01.T01	8	10	7	1	2	2	1	1	0.0147623	0.0950952	6.5	1.5	0
MsG0880045555.01.T01	64	80	65	46	37	60	43	39	0.0147637	0.0950952	63.75	44.75	0
MsG0780040154.01.T01	3	3	4	5	13	14	10	11	0.0149147	0.0959969	3.75	12	1
MsG0280006748.01.T01	17	21	19	52	74	50	69	79	0.0149436	0.0961116	27.25	68	1
MsG0280007668.01.T01	1	1	1	0	7	10	3	4	0.0149847	0.0963049	0.75	6	1
MsG0480021682.01.T01	15	11	7	6	4	2	5	4	0.015036	0.0965631	9.75	3.75	0
MsG0880046388.01.T01	5	8	3	12	1	1	4	1	0.0150706	0.0966701	7	1.75	0
MsG0480020779.01.T01	12	9	14	10	6	5	6	4	0.0150749	0.0966701	11.25	5.25	0
MsG0780040105.01.T01	0	0	1	0	3	3	5	4	0.0151054	NA	0.25	3.75	1
MsG0380015347.01.T01	6	2	4	4	0	0	1	1	0.0151149	0.0967851	4	0.5	0
MsG0480018093.01.T01	91	34	57	33	32	36	18	40	0.015115	0.0967851	53.75	31.5	0
MsG0580026073.01.T01	89	188	189	133	81	71	139	62	0.0151306	0.0967947	149.75	88.25	0
MsG0880046469.01.T01	645	888	891	977	678	575	725	716	0.0151388	0.0967947	850.25	673.5	0
MsG0080048989.01.T01	0	0	0	0	0	14	3	4	0.0152197	0.0971509	0	5.25	1
MsG0680033030.01.T01	6	7	23	11	4	4	4	6	0.0152333	0.0971509	11.75	4.5	0
MsG0680035673.01.T01	13	6	1	2	1	1	0	1	0.0152351	0.0971509	5.5	0.75	0
MsG0880042556.01.T01	10	7	9	1	1	1	3	1	0.0152391	0.0971509	6.75	1.5	0
MsG0380016367.01.T01	86	35	51	34	33	26	37	31	0.0152831	0.0973039	51.5	31.75	0
MsG0580024325.01.T01	10	8	6	1	2	0	2	0	0.015286	0.0973039	6.25	1	0
MsG0380012400.01.T01	0	0	0	0	1	26	2	0	0.0152967	0.0973039	0	7.25	1
MsG0580025982.01.T01	5	9	15	14	4	4	6	3	0.0153087	0.0973094	10.75	4.25	0
MsG0380013368.01.T01	53	60	68	110	286	191	101	122	0.0154314	0.0980174	72.75	175	1
MsG0880046085.01.T01	10	13	14	7	3	8	4	4	0.0154617	0.0981384	11	4.75	0
MsG0780041048.01.T01	15	12	7	14	5	6	3	8	0.015499	0.0983033	12	5.5	0
MsG0180003498.01.T01	11	8	11	5	22	18	45	16	0.01554	0.0984914	8.75	25.25	1
MsG0180005018.01.T01	9	12	18	6	5	6	4	4	0.0155739	0.0986347	11.25	4.75	0
MsG0780037734.01.T01	10	16	12	14	6	5	9	5	0.0155868	0.0986443	13	6.25	0
MsG0180004499.01.T01	6	5	2	3	0	0	1	1	0.0156103	0.0987218	4	0.5	0
MsG0780040429.01.T01	183	321	267	331	235	166	192	202	0.0156267	0.0987535	275.5	198.75	0
MsG0480022666.01.T01	26	11	24	27	37	50	58	43	0.0156596	0.0988783	22	47	1
MsG0480018592.01.T01	9	2	6	4	2	0	1	1	0.0156692	0.0988783	5.25	1	0
MsG0580030251.01.T01	1	1	2	2	6	8	6	9	0.0157017	0.0990115	1.5	7.25	1
MsG0380014032.01.T01	44	48	80	54	19	20	19	64	0.0157915	0.0995062	56.5	30.5	0
MsG0180001523.01.T01	2	5	4	5	8	16	9	24	0.0158927	0.100071	4	14.25	1
MsG0180005815.01.T01	15	17	17	20	51	36	23	45	0.0159247	0.1002	17.25	38.75	1
MsG0580026031.01.T01	0	0	2	0	1	22	3	6	0.0159673	0.100395	0.5	8	1
MsG0880044458.01.T01	11	8	9	8	16	24	20	26	0.0160279	0.100701	9	21.5	1
MsG0880047123.01.T01	8	4	9	5	2	2	1	3	0.016039	0.100701	6.5	2	0
MsG0580024054.01.T01	137	113	145	114	77	62	132	79	0.0160689	0.100816	127.25	87.5	0
MsG0380016571.01.T01	16	11	24	36	13	2	8	13	0.016216	0.101665	21.75	9	0
MsG0880042912.01.T01	0	0	0	1	9	11	0	3	0.0162623	0.101883	0.25	5.75	1
MsG0880046791.01.T01	8	13	8	9	5	3	3	5	0.0163088	0.1021	9.5	4	0
MsG0380016889.01.T01	14	20	16	23	11	10	10	11	0.0164983	0.103144	18.25	10.5	0
MsG0380016812.01.T01	24	12	26	17	40	47	65	29	0.0164993	0.103144	19.75	45.25	1
MsG0780038663.01.T01	4	4	3	4	0	0	1	1	0.0165382	NA	3.75	0.5	0
MsG0380017540.01.T01	44	45	50	46	77	73	86	89	0.0165425	0.103311	46.25	81.25	1
MsG0480022622.01.T01	25	21	19	25	17	13	15	10	0.0165523	0.103311	22.5	13.75	0
MsG0580030174.01.T01	0	0	0	0	7	2	2	2	0.0165601	NA	0	3.25	1
MsG0280007601.01.T01	6	5	9	10	1	2	2	5	0.0165615	0.103311	7.5	2.5	0
MsG0880045433.01.T01	43	32	47	48	61	78	72	111	0.016674	0.103938	42.5	80.5	1
MsG0280007915.01.T01	4	0	3	1	17	8	5	9	0.0166974	0.104009	2	9.75	1
MsG0880046854.01.T01	21	26	20	14	14	2	13	5	0.016763	0.104343	20.25	8.5	0
MsG0180003776.01.T01	11	8	4	10	13	35	16	29	0.0168094	0.104507	8.25	23.25	1
MsG0880047074.01.T01	7	7	9	18	18	27	29	32	0.0168134	0.104507	10.25	26.5	1
MsG0580029262.01.T02	63	34	43	21	28	14	29	17	0.0168987	0.104963	40.25	22	0
MsG0680030297.01.T01	275	177	218	191	294	374	302	498	0.0169932	0.105474	215.25	367	1
MsG0880047207.01.T01	12	8	10	7	23	27	16	22	0.017107	0.106105	9.25	22	1
MsG0580025759.01.T01	23	22	29	17	40	49	49	42	0.0171386	0.106155	22.75	45	1
MsG0380018013.01.T01	53	89	38	41	90	179	92	150	0.0171395	0.106155	55.25	127.75	1
MsG0880046517.01.T01	10	5	8	5	1	3	1	4	0.0172256	0.106612	7	2.25	0
MsG0480023818.01.T01	40	22	39	31	21	11	29	13	0.017248	0.106675	33	18.5	0
MsG0780036067.01.T01	61	98	30	73	48	11	42	15	0.0173629	0.10731	65.5	29	0
MsG0480023497.01.T01	10	5	4	8	16	37	12	16	0.0173918	0.107412	6.75	20.25	1
MsG0880042009.01.T01	25	17	19	12	9	9	13	10	0.01741	0.107448	18.25	10.25	0
MsG0580025480.01.T01	51	33	45	29	34	15	28	18	0.0174854	0.107775	39.5	23.75	0
MsG0280009128.01.T01	6	8	5	1	1	1	1	1	0.0174878	0.107775	5	1	0
MsG0180003095.01.T01	0	1	1	3	4	5	5	21	0.0175902	0.108259	1.25	8.75	1
MsG0580024409.01.T01	3	1	4	1	15	7	6	10	0.0175911	0.108259	2.25	9.5	1
MsG0580026529.01.T01	22	7	14	4	27	47	26	27	0.0177417	0.109046	11.75	31.75	1
MsG0280007606.01.T01	11	4	0	7	19	18	28	14	0.0177441	0.109046	5.5	19.75	1
MsG0880044391.01.T01	2	4	4	9	15	16	8	27	0.0178006	0.109316	4.75	16.5	1
MsG0480022164.01.T01	2	0	0	1	5	9	5	4	0.0178274	0.109403	0.75	5.75	1
MsG0080048009.01.T01	2	2	6	2	0	1	0	0	0.0178358	NA	3	0.25	0
MsG0780041047.01.T01	2	1	1	5	8	7	9	14	0.0178847	0.109678	2.25	9.5	1
MsG0480021463.01.T01	6	5	2	3	11	15	10	14	0.0179109	0.109761	4	12.5	1
MsG0380015568.01.T01	9	6	18	11	4	3	7	4	0.0179304	0.109803	11	4.5	0
MsG0580025182.01.T01	44	52	57	28	21	39	29	31	0.0179441	0.10981	45.25	30	0
MsG0480022687.01.T01	42	22	24	38	27	5	16	14	0.0179894	0.11001	31.5	15.5	0
MsG0680030965.01.T01	4	5	6	3	1	1	1	1	0.018072	0.110437	4.5	1	0
MsG0480021690.01.T01	2	8	1	5	9	24	11	18	0.0181207	0.110657	4	15.5	1
MsG0780038418.01.T01	9	12	12	15	21	26	28	34	0.0182852	0.111583	12	27.25	1
MsG0580029354.01.T01	67	15	3	0	3	0	5	0	0.0183076	0.111642	21.25	2	0
MsG0280009918.01.T01	2	8	3	9	1	1	2	1	0.018355	0.111852	5.5	1.25	0
MsG0280011453.01.T01	3	3	2	8	1	0	1	0	0.0184738	0.112498	4	0.5	0
MsG0180000731.01.T01	15	38	21	37	16	19	13	15	0.0185267	0.112741	27.75	15.75	0
MsG0880046165.01.T01	3	3	2	3	1	0	0	0	0.0185781	NA	2.75	0.25	0
MsG0380016887.01.T01	14	19	12	7	6	6	7	6	0.0185987	0.1131	13	6.25	0
MsG0780039942.01.T01	29	12	6	2	3	6	3	2	0.018874	0.114694	12.25	3.5	0
MsG0480022996.01.T01	1	0	1	0	5	6	4	4	0.0189157	0.114817	0.5	4.75	1
MsG0680033745.01.T01	37	35	25	51	70	86	55	79	0.0189206	0.114817	37	72.5	1
MsG0280011449.01.T01	3	13	10	24	7	2	3	5	0.0190224	0.115354	12.5	4.25	0
MsG0880042512.01.T01	2	1	0	0	5	7	3	8	0.0190656	0.115536	0.75	5.75	1
MsG0180000774.01.T01	21	18	7	11	21	29	44	52	0.0191851	0.116113	14.25	36.5	1
MsG0180004868.01.T01	2	0	1	1	6	6	8	4	0.0191924	0.116113	1	6	1
MsG0880042645.01.T01	42	5	84	1	165	60	243	181	0.0192009	0.116113	33	162.25	1
MsG0880042435.01.T01	24	19	16	10	10	10	10	8	0.0192163	0.116125	17.25	9.5	0
MsG0380015178.01.T01	77	41	37	1	15	6	17	5	0.019232	0.116139	39	10.75	0
MsG0680031147.01.T01	4	7	1	13	1	0	0	3	0.0192823	0.116362	6.25	1	0
MsG0880047546.01.T01	6	10	8	6	13	26	13	32	0.0192959	0.116364	7.5	21	1
MsG0380014129.01.T01	102	231	185	201	387	457	292	341	0.019318	0.116417	179.75	369.25	1
MsG0580025034.01.T01	11	10	9	7	5	3	5	3	0.0193729	0.116666	9.25	4	0
MsG0380015943.01.T01	7	9	4	7	2	1	3	3	0.019394	0.116698	6.75	2.25	0
MsG0180004536.01.T01	6	7	7	7	14	20	14	21	0.0194049	0.116698	6.75	17.25	1
MsG0480022944.01.T01	11	9	12	14	20	30	24	28	0.019441	0.116834	11.5	25.5	1
MsG0480023361.01.T01	112	57	49	77	119	137	114	219	0.0194728	0.116944	73.75	147.25	1
MsG0380016670.01.T01	8	4	5	7	16	15	12	21	0.0195376	0.117247	6	16	1
MsG0280011036.01.T01	5	6	5	13	20	18	18	21	0.0195502	0.117247	7.25	19.25	1
MsG0280010493.01.T01	21	17	28	8	4	7	15	7	0.0195934	0.117425	18.5	8.25	0
MsG0880043465.01.T01	0	0	0	1	2	3	3	7	0.0196379	NA	0.25	3.75	1
MsG0380017242.01.T02	20	15	14	5	4	4	9	0	0.019648	0.117616	13.5	4.25	0
MsG0180003879.01.T01	9	7	7	11	2	2	0	7	0.0196641	0.117616	8.5	2.75	0
MsG0280010016.01.T01	34	22	10	11	13	9	8	6	0.0196657	0.117616	19.25	9	0
MsG0380017405.01.T01	8689	10357	9043	9405	8485	5586	7823	8555	0.0196954	0.117675	9373.5	7612.25	0
MsG0480018573.01.T01	7	1	65	23	6	10	5	3	0.0197139	0.117675	24	6	0
MsG0380017943.01.T01	97	54	99	62	41	51	65	66	0.019738	0.117675	78	55.75	0
MsG0880046352.01.T01	2	2	3	2	8	10	9	7	0.0197485	0.117675	2.25	8.5	1
MsG0880045709.01.T01	12	35	32	12	12	1	14	5	0.0197534	0.117675	22.75	8	0
MsG0880043259.01.T01	13	17	18	20	12	6	9	11	0.0197568	0.117675	17	9.5	0
MsG0480023685.01.T01	4	4	2	3	9	12	8	14	0.0198055	0.117885	3.25	10.75	1
MsG0480020791.01.T01	8	6	4	3	16	33	5	19	0.0201371	0.119776	5.25	18.25	1
MsG0180006215.01.T01	23	36	25	25	21	15	17	17	0.0202482	0.120355	27.25	17.5	0
MsG0180000160.01.T01	2	1	1	1	6	6	4	10	0.0203838	0.121078	1.25	6.5	1
MsG0580025314.01.T01	4	4	6	13	2	1	3	2	0.0204424	0.121265	6.75	2	0
MsG0080048862.01.T01	37	54	93	30	29	28	40	11	0.0204431	0.121265	53.5	27	0
MsG0580024327.01.T01	17	26	16	18	9	13	11	13	0.0204695	0.121301	19.25	11.5	0
MsG0380015826.01.T01	22	7	8	10	7	5	3	5	0.0204771	0.121301	11.75	5	0
MsG0280010903.01.T01	5	9	5	9	20	24	15	15	0.0206272	0.122107	7	18.5	1
MsG0480022246.01.T01	0	4	7	6	3	26	25	28	0.0206766	0.122286	4.25	20.5	1
MsG0480021976.01.T01	8	11	9	10	4	3	6	4	0.0206855	0.122286	9.5	4.25	0
MsG0080048978.01.T01	11	11	10	8	5	4	5	5	0.0207107	0.122352	10	4.75	0
MsG0480018420.01.T01	5	5	1	7	14	48	4	15	0.020801	0.122802	4.5	20.25	1
MsG0180000614.01.T01	4	1	2	1	9	9	5	10	0.0209151	0.123392	2	8.25	1
MsG0280007124.01.T01	2	11	2	12	17	26	21	27	0.0210165	0.123906	6.75	22.75	1
MsG0480020339.01.T01	22	32	43	27	56	80	45	74	0.0210531	0.124038	31	63.75	1
MsG0880042956.01.T01	27	26	25	41	21	21	18	20	0.0210888	0.124164	29.75	20	0
MsG0180001270.01.T01	178	375	101	186	160	67	109	137	0.0211946	0.124703	210	118.25	0
MsG0880047173.01.T01	28	41	25	20	47	74	54	59	0.021213	0.124727	28.5	58.5	1
MsG0380015610.01.T01	19	11	29	8	7	3	6	13	0.0212643	0.124944	16.75	7.25	0
MsG0480019855.01.T01	19	26	30	14	5	15	17	10	0.0213166	0.125167	22.25	11.75	0
MsG0180003592.01.T01	7	4	4	2	32	23	11	3	0.0213878	0.1255	4.25	17.25	1
MsG0680030767.01.T01	43	47	59	75	34	41	36	51	0.0214238	0.125627	56	40.5	0
MsG0480022558.01.T01	4	1	2	0	5	15	12	4	0.0214891	0.125925	1.75	9	1
MsG0380014605.01.T01	1	0	0	0	4	5	1	5	0.0215981	NA	0.25	3.75	1
MsG0880042782.01.T01	24	6	6	17	36	34	22	45	0.0216078	0.126535	13.25	34.25	1
MsG0780041333.01.T01	27	12	13	13	38	47	24	34	0.0217045	0.127016	16.25	35.75	1
MsG0080049068.01.T01	40	59	29	33	20	16	17	42	0.0217312	0.127087	40.25	23.75	0
MsG0380015883.01.T01	39	31	20	13	12	12	13	21	0.0217504	0.127113	25.75	14.5	0
MsG0580024605.01.T01	6	5	0	0	13	17	8	14	0.021776	0.127178	2.75	13	1
MsG0380011868.01.T01	3	3	2	1	0	0	0	0	0.0219175	NA	2.25	0	0
MsG0380017021.01.T01	2	1	1	1	5	7	5	8	0.0219589	0.12816	1.25	6.25	1
MsG0580025450.01.T01	4	5	5	2	1	1	0	1	0.0220337	0.128389	4	0.75	0
MsG0880046252.01.T01	4	5	4	4	1	1	1	1	0.0220371	0.128389	4.25	1	0
MsG0580027725.01.T01	15	1	9	1	2	1	0	1	0.0220424	0.128389	6.5	1	0
MsG0180005574.01.T01	0	9	3	13	0	0	1	2	0.0220803	0.128524	6.25	0.75	0
MsG0180001861.01.T01	42	41	7	27	24	3	1	7	0.0221562	0.128814	29.25	8.75	0
MsG0680032512.01.T01	152	122	143	276	315	364	241	483	0.0221597	0.128814	173.25	350.75	1
MsG0680031795.01.T01	6	3	4	3	1	0	1	1	0.0222796	0.129424	4	0.75	0
MsG0880042005.01.T03	12	15	16	16	13	2	7	4	0.022296	0.129433	14.75	6.5	0
MsG0480021905.01.T01	11	3	4	1	1	1	1	0	0.0223377	0.129588	4.75	0.75	0
MsG0180000157.01.T01	1	0	0	1	5	10	0	11	0.0223746	0.129664	0.5	6.5	1
MsG0280006838.01.T01	74	39	123	138	27	14	81	49	0.0223806	0.129664	93.5	42.75	0
MsG0880046041.01.T01	51	20	11	11	18	2	7	4	0.0224369	0.129904	23.25	7.75	0
MsG0480021761.01.T01	1	4	3	3	0	0	0	1	0.0224532	NA	2.75	0.25	0
MsG0380016534.01.T01	8	5	4	6	1	1	3	2	0.0224812	0.130074	5.75	1.75	0
MsG0380017448.01.T01	56	37	69	38	76	81	155	100	0.0225258	0.130246	50	103	1
MsG0380016196.01.T01	418	565	864	1002	1167	1474	1976	1291	0.0225415	0.13025	712.25	1477	1
MsG0480020857.01.T01	63	29	82	15	23	28	24	24	0.0226187	0.130609	47.25	24.75	0
MsG0180006028.01.T01	0	0	0	0	4	1	2	5	0.0226356	NA	0	3	1
MsG0680031703.01.T01	6	2	3	4	15	9	16	8	0.0226371	0.130629	3.75	12	1
MsG0180003711.01.T01	0	3	6	0	9	15	6	19	0.0226804	0.130792	2.25	12.25	1
MsG0280006997.01.T01	2	1	2	2	7	7	6	9	0.0227763	0.131258	1.75	7.25	1
MsG0780036135.01.T01	10	9	14	15	21	28	26	30	0.0228007	0.131312	12	26.25	1
MsG0380012697.01.T01	62	34	33	16	20	24	18	24	0.0229369	0.131958	36.25	21.5	0
MsG0580027766.01.T01	2	0	0	1	3	4	3	16	0.0229433	0.131958	0.75	6.5	1
MsG0880041833.01.T01	220	241	269	287	59	73	87	326	0.0229762	0.13206	254.25	136.25	0
MsG0480023993.01.T01	47	44	55	67	35	20	34	53	0.0230908	0.132583	53.25	35.5	0
MsG0180000218.01.T01	90	55	86	58	114	122	137	120	0.0230977	0.132583	72.25	123.25	1
MsG0380014627.01.T01	0	1	1	0	3	3	8	5	0.0232372	0.133296	0.5	4.75	1
MsG0180003359.01.T01	33	32	32	42	60	53	58	101	0.0232647	0.133366	34.75	68	1
MsG0680034837.01.T01	53	115	123	231	45	57	78	112	0.0234256	0.134151	130.5	73	0
MsG0180004158.01.T01	43	34	48	32	36	22	28	21	0.0234475	0.134151	39.25	26.75	0
MsG0180004554.01.T01	9	5	6	7	3	2	3	2	0.0234601	0.134151	6.75	2.5	0
MsG0080048940.01.T01	1	1	1	2	6	3	7	10	0.0234633	0.134151	1.25	6.5	1
MsG0880047478.01.T01	17	20	18	8	8	8	10	8	0.0235446	0.134527	15.75	8.5	0
MsG0780039186.01.T01	22	4	4	0	2	0	1	1	0.0237807	0.135632	7.5	1	0
MsG0180005544.01.T01	78	75	56	41	141	155	94	95	0.0237838	0.135632	62.5	121.25	1
MsG0780041470.01.T01	34	26	31	26	16	28	19	18	0.0237848	0.135632	29.25	20.25	0
MsG0280010017.01.T01	3	3	7	4	2	0	1	0	0.0239345	0.136397	4.25	0.75	0
MsG0480020879.01.T01	0	1	0	0	2	1	4	9	0.0239493	NA	0.25	4	1
MsG0580027331.01.T01	23	12	20	12	33	56	26	32	0.0239513	0.136403	16.75	36.75	1
MsG0580028752.01.T01	4	7	0	3	0	1	0	0	0.0240326	NA	3.5	0.25	0
MsG0380014729.01.T01	528	920	1099	1795	429	274	850	845	0.024091	0.137109	1085.5	599.5	0
MsG0780040428.01.T01	15	3	6	4	18	20	30	13	0.0241555	0.137323	7	20.25	1
MsG0280009739.01.T01	3	1	2	1	6	9	7	7	0.0241601	0.137323	1.75	7.25	1
MsG0880046959.01.T01	1	2	4	4	0	0	1	0	0.0241677	NA	2.75	0.25	0
MsG0880047360.01.T01	185	118	183	110	87	61	154	84	0.0242076	0.137503	149	96.5	0
MsG0380015744.01.T01	1	5	2	2	7	9	9	13	0.0242339	0.137562	2.5	9.5	1
MsG0280011144.01.T01	23	16	28	22	14	15	17	8	0.0243716	0.138254	22.25	13.5	0
MsG0580025102.01.T01	1	7	9	29	3	143	63	49	0.0244821	0.138791	11.5	64.5	1
MsG0280010945.01.T01	1	0	1	2	4	6	5	8	0.0245639	0.139164	1	5.75	1
MsG0280011120.01.T01	50	88	101	145	65	50	72	63	0.0246799	0.139729	96	62.5	0
MsG0480022052.01.T01	100	114	162	196	62	98	134	95	0.0247382	0.139968	143	97.25	0
MsG0380015506.01.T01	39	20	30	20	16	21	16	19	0.0247694	0.140054	27.25	18	0
MsG0680034905.01.T01	7	8	8	7	14	18	20	20	0.0248192	0.140245	7.5	18	1
MsG0880043788.01.T01	16	9	10	5	32	24	17	23	0.0248584	0.140375	10	24	1
MsG0180000365.01.T01	3	8	10	12	14	23	26	25	0.024887	0.140445	8.25	22	1
MsG0480021048.01.T01	21	28	10	6	8	7	9	5	0.0249362	0.140626	16.25	7.25	0
MsG0480021055.01.T01	44	6	36	18	54	59	73	69	0.0249513	0.140626	26	63.75	1
MsG0380015272.01.T01	100	170	114	156	111	122	78	92	0.0249736	0.140661	135	100.75	0
MsG0380017123.01.T01	1	1	2	1	12	4	5	5	0.0250896	0.141222	1.25	6.5	1
MsG0080048621.01.T01	10	8	9	5	20	28	13	18	0.0251091	0.14124	8	19.75	1
MsG0780040352.01.T01	6	6	5	6	2	2	2	2	0.0251897	0.141603	5.75	2	0
MsG0480023362.01.T01	10	6	8	4	19	19	15	16	0.0252776	0.142005	7	17.25	1
MsG0180000395.01.T01	1	1	1	1	4	12	3	5	0.0253131	0.142113	1	6	1
MsG0880043652.01.T01	2	7	4	8	0	1	1	3	0.0254357	0.14264	5.25	1.25	0
MsG0680032430.01.T01	3	1	2	1	5	8	7	9	0.0254399	0.14264	1.75	7.25	1
MsG0780039874.01.T01	104	56	59	38	112	168	122	100	0.0254947	0.142856	64.25	125.5	1
MsG0380016521.01.T01	26	10	9	1	2	3	6	2	0.025544	0.14304	11.5	3.25	0
MsG0080048717.01.T01	10	6	12	8	2	2	6	5	0.0255714	0.143101	9	3.75	0
MsG0580025570.01.T01	3	5	4	2	10	20	10	7	0.0257032	0.143746	3.5	11.75	1
MsG0380015442.01.T01	176	123	214	158	122	105	162	131	0.0257298	0.143803	167.75	130	0
MsG0380015798.01.T01	9	11	11	8	5	5	5	4	0.0258298	0.144269	9.75	4.75	0
MsG0480023087.01.T01	4	4	1	3	10	7	8	17	0.0259513	0.144694	3	10.5	1
MsG0580026090.01.T01	23	22	18	42	17	23	9	11	0.0259523	0.144694	26.25	15	0
MsG0180005628.01.T01	60	59	58	66	81	104	99	132	0.0259688	0.144694	60.75	104	1
MsG0280007715.01.T01	14	23	21	24	34	40	36	66	0.0259724	0.144694	20.5	44	1
MsG0880043124.01.T01	9	6	1	2	1	1	1	0	0.026007	0.144794	4.5	0.75	0
MsG0880046150.01.T01	3	21	5	9	1	5	4	2	0.0260257	0.144805	9.5	3	0
MsG0480021357.01.T01	7	3	6	2	6	32	8	19	0.0260523	0.144861	4.5	16.25	1
MsG0180001507.01.T01	5	4	9	10	0	0	2	5	0.0261018	0.144996	7	1.75	0
MsG0780038953.01.T01	58	34	34	52	50	121	101	85	0.0261355	0.144996	44.5	89.25	1
MsG0280011008.01.T01	0	0	0	1	6	0	12	2	0.0261365	0.144996	0.25	5	1
MsG0780037184.01.T01	90	101	72	43	44	65	59	32	0.0261596	0.144996	76.5	50	0
MsG0880045175.01.T01	3	8	6	7	2	2	1	3	0.02616	0.144996	6	2	0
MsG0780040944.01.T01	22	120	165	7	2	38	35	3	0.0262061	0.145156	78.5	19.5	0
MsG0280006815.01.T01	3	3	0	2	11	7	4	13	0.0262221	0.145156	2	8.75	1
MsG0780040468.01.T01	0	11	2	1	0	0	0	0	0.0263146	NA	3.5	0	0
MsG0880043264.01.T01	14	4	6	11	35	17	14	27	0.0263775	0.145923	8.75	23.25	1
MsG0480021320.01.T01	48	22	46	44	57	95	66	84	0.0264111	0.146016	40	75.5	1
MsG0580025071.01.T01	28	21	38	4	10	10	12	9	0.0265044	0.146439	22.75	10.25	0
MsG0580024986.01.T01	2	2	1	1	16	6	7	2	0.0265523	0.14661	1.5	7.75	1
MsG0480021333.01.T01	31	88	79	36	17	38	20	54	0.0266433	0.146981	58.5	32.25	0
MsG0280007288.01.T01	15	22	19	16	11	8	15	7	0.0266632	0.146981	18	10.25	0
MsG0180005338.01.T01	7	7	18	11	22	28	30	22	0.0266701	0.146981	10.75	25.5	1
MsG0780041243.01.T01	14	13	10	12	7	7	6	7	0.0267638	0.147404	12.25	6.75	0
MsG0380013676.01.T01	2	15	5	17	2	4	2	5	0.0267932	0.147473	9.75	3.25	0
MsG0280008736.01.T01	2	0	1	0	3	8	5	5	0.0268271	0.147566	0.75	5.25	1
MsG0680035402.01.T01	5	10	2	9	2	1	3	2	0.0268495	0.147585	6.5	2	0
MsG0780038263.01.T01	8	15	16	9	8	3	5	7	0.0268644	0.147585	12	5.75	0
MsG0480020914.01.T01	20	14	22	57	63	56	58	102	0.0270207	0.14835	28.25	69.75	1
MsG0180001259.01.T01	0	0	0	0	1	3	4	3	0.0270346	NA	0	2.75	1
MsG0380016912.01.T01	36	22	34	35	61	49	53	67	0.027215	0.149322	31.75	57.5	1
MsG0780039884.01.T01	12	10	11	8	17	25	20	29	0.0272683	0.149504	10.25	22.75	1
MsG0480021497.01.T01	5	7	6	7	21	16	10	18	0.0272825	0.149504	6.25	16.25	1
MsG0580025048.01.T01	18	12	12	8	42	31	21	21	0.027353	0.149752	12.5	28.75	1
MsG0780040437.01.T01	65	98	79	103	73	60	70	57	0.0273623	0.149752	86.25	65	0
MsG0780036184.01.T01	62	64	66	54	42	58	48	52	0.0274029	0.149798	61.5	50	0
MsG0780039770.01.T01	14	6	13	14	3	6	5	9	0.0274051	0.149798	11.75	5.75	0
MsG0480021921.01.T01	6	2	8	1	0	0	0	2	0.0274708	0.150064	4.25	0.5	0
MsG0480020705.01.T01	61	163	62	131	39	29	90	69	0.0275833	0.150583	104.25	56.75	0
MsG0780039675.01.T01	4	3	3	5	1	0	1	1	0.0276143	0.150658	3.75	0.75	0
MsG0480023788.01.T01	25	16	17	16	38	33	40	33	0.0276341	0.150672	18.5	36	1
MsG0080047877.01.T01	35	9	20	9	13	5	9	3	0.0276947	0.150908	18.25	7.5	0
MsG0480022386.01.T01	5	3	7	7	6	15	23	22	0.0278172	0.15148	5.5	16.5	1
MsG0380015489.01.T01	4	3	8	2	2	1	0	0	0.0278463	0.151544	4.25	0.75	0
MsG0880045714.01.T01	0	8	12	0	0	0	0	0	0.0279172	0.151745	5	0	0
MsG0380014530.01.T01	1	3	1	1	1	8	11	13	0.0279181	0.151745	1.5	8.25	1
MsG0480023688.01.T01	66	56	45	28	32	22	44	25	0.0279772	0.151971	48.75	30.75	0
MsG0380016424.01.T01	30	37	35	50	22	12	28	34	0.0279962	0.151979	38	24	0
MsG0180004311.01.T01	37	26	22	33	84	38	45	80	0.0280286	0.15206	29.5	61.75	1
MsG0880043790.01.T01	44	42	42	34	48	86	68	102	0.0281832	0.152804	40.5	76	1
MsG0480022237.01.T01	127	56	109	58	57	84	47	54	0.0282251	0.152936	87.5	60.5	0
MsG0380015081.01.T01	15	14	12	5	3	2	10	3	0.028415	0.153796	11.5	4.5	0
MsG0880045188.01.T01	115	187	156	146	112	101	144	98	0.0284303	0.153796	151	113.75	0
MsG0380017135.01.T01	204	103	173	111	124	109	121	88	0.0284369	0.153796	147.75	110.5	0
MsG0580024598.01.T01	1	0	0	0	6	8	1	1	0.0285817	NA	0.25	4	1
MsG0380015615.01.T01	5	1	7	0	0	0	0	0	0.0286344	NA	3.25	0	0
MsG0880044224.01.T01	52	14	31	40	56	91	64	70	0.0286811	0.155021	34.25	70.25	1
MsG0380016977.01.T01	3	0	1	0	5	6	6	6	0.0287478	0.155284	1	5.75	1
MsG0480023092.01.T01	7	7	8	10	4	4	4	2	0.0288111	0.15553	8	3.5	0
MsG0380017022.01.T01	1	0	0	0	3	5	2	3	0.0288878	NA	0.25	3.25	1
MsG0280006365.01.T01	2	1	4	3	12	9	5	10	0.0289122	0.155979	2.5	9	1
MsG0680033953.01.T01	7	2	5	2	1	1	1	0	0.028969	0.156188	4	0.75	0
MsG0880047552.01.T01	0	0	0	0	1	2	4	4	0.0290047	NA	0	2.75	1
MsG0180005811.01.T01	118	141	141	106	86	140	84	98	0.0290232	0.156305	126.5	102	0
MsG0480023675.01.T01	3	3	11	3	1	1	1	2	0.0290266	0.156305	5	1.25	0
MsG0880045477.01.T01	3	5	9	1	0	2	1	0	0.029097	0.156566	4.5	0.75	0
MsG0280010567.01.T01	23	30	32	40	45	85	52	65	0.029111	0.156566	31.25	61.75	1
MsG0880045374.01.T01	24	41	24	13	16	11	18	13	0.0291293	0.156568	25.5	14.5	0
MsG0880046955.01.T01	17	10	4	8	4	5	5	2	0.0292615	0.157125	9.75	4	0
MsG0880046126.01.T01	1	0	1	0	8	4	2	4	0.0292691	0.157125	0.5	4.5	1
MsG0880047509.01.T01	30	28	31	33	26	11	19	25	0.0293009	0.157199	30.5	20.25	0
MsG0280010143.01.T01	123	141	142	183	47	53	58	192	0.029367	0.157456	147.25	87.5	0
MsG0380016052.01.T01	10	4	1	1	15	12	14	13	0.0294175	0.15763	4	13.5	1
MsG0380015373.01.T01	1	0	0	1	5	8	1	5	0.0294468	0.15769	0.5	4.75	1
MsG0780040260.01.T01	4	2	4	2	7	8	18	8	0.0294833	0.157788	3	10.25	1
MsG0080048702.01.T01	228	166	228	204	120	195	86	222	0.029631	0.158481	206.5	155.75	0
MsG0280007069.01.T01	73	208	133	101	129	26	65	35	0.0296576	0.158526	128.75	63.75	0
MsG0180002973.01.T01	10	12	13	11	6	8	5	6	0.0297073	0.158694	11.5	6.25	0
MsG0880047375.01.T01	6	5	6	7	15	13	13	19	0.0298487	0.159352	6	15	1
MsG0480023451.01.T01	8	9	8	12	6	6	2	3	0.0302533	0.161413	9.25	4.25	0
MsG0280011210.01.T01	19	7	10	10	5	7	4	7	0.0302933	0.161481	11.5	5.75	0
MsG0280006319.01.T01	11	9	9	14	24	19	18	38	0.0303033	0.161481	10.75	24.75	1
MsG0680030621.01.T01	4	2	8	2	1	1	1	0	0.0303261	0.161504	4	0.75	0
MsG0880045778.01.T01	2260	2931	2192	1926	2278	1253	1915	1611	0.0304793	0.16222	2327.25	1764.25	0
MsG0880044342.01.T01	40	30	25	24	17	21	21	25	0.030577	0.162641	29.75	21	0
MsG0780040685.01.T01	257	215	259	301	197	147	251	230	0.0306507	0.162844	258	206.25	0
MsG0380017870.01.T01	16	16	11	3	4	4	8	2	0.0306526	0.162844	11.5	4.5	0
MsG0280007337.01.T01	1	1	1	1	4	5	5	7	0.0309486	0.164221	1	5.25	1
MsG0280006804.01.T01	4	3	3	1	12	10	9	6	0.0309494	0.164221	2.75	9.25	1
MsG0780040559.01.T01	473	157	156	121	135	177	133	74	0.0310296	0.164546	226.75	129.75	0
MsG0880043515.01.T01	33	56	54	66	87	122	81	108	0.0310608	0.164611	52.25	99.5	1
MsG0480019334.01.T01	10	12	10	10	7	5	5	5	0.0313268	0.165876	10.5	5.5	0
MsG0880046040.01.T01	69	55	42	62	39	39	47	52	0.0313376	0.165876	57	44.25	0
MsG0480022250.01.T01	3	2	12	7	3	1	0	2	0.0313671	0.165931	6	1.5	0
MsG0580026159.01.T01	63	41	55	30	40	40	27	23	0.0314887	0.166473	47.25	32.5	0
MsG0780041313.01.T01	5	5	3	6	10	12	10	22	0.0316033	0.166956	4.75	13.5	1
MsG0880042661.01.T01	8	5	3	6	10	14	21	14	0.0316184	0.166956	5.5	14.75	1
MsG0780036966.01.T01	375	257	328	312	530	651	418	431	0.031953	0.16862	318	507.5	1
MsG0480023523.01.T01	4	5	5	9	2	2	1	3	0.0319988	0.16876	5.75	2	0
MsG0480019040.01.T01	8	10	9	13	19	24	18	28	0.0320237	0.168789	10	22.25	1
MsG0780041662.01.T01	14	10	21	15	23	37	22	55	0.0321783	0.169501	15	34.25	1
MsG0580024288.01.T01	14	8	10	6	18	21	31	18	0.0323261	0.170177	9.5	22	1
MsG0880044881.01.T01	36	18	17	11	32	57	42	43	0.0323874	0.170396	20.5	43.5	1
MsG0380011924.01.T01	1	0	1	0	3	9	4	2	0.032425	NA	0.5	4.5	1
MsG0380014033.01.T01	19	32	33	18	2	8	4	29	0.0324639	0.170693	25.5	10.75	0
MsG0880046413.01.T01	2	3	1	2	0	0	0	0	0.0324796	NA	2	0	0
MsG0880045872.01.T01	1	1	0	0	3	8	1	7	0.0324853	0.170693	0.5	4.75	1
MsG0480021763.01.T01	13	4	17	3	5	2	2	4	0.0325027	0.170693	9.25	3.25	0
MsG0680033911.01.T01	26	9	28	35	19	6	13	13	0.0325376	0.170773	24.5	12.75	0
MsG0880047183.01.T01	6	3	9	2	2	1	0	2	0.0325845	0.170815	5	1.25	0
MsG0080047994.01.T01	7	6	4	6	16	14	9	21	0.0325848	0.170815	5.75	15	1
MsG0880043476.01.T01	3	3	1	3	8	12	5	10	0.0326754	0.171187	2.5	8.75	1
MsG0780039356.01.T01	8	0	2	1	7	31	7	8	0.0326987	0.171206	2.75	13.25	1
MsG0380017574.01.T01	15	20	20	11	9	11	10	10	0.0327379	0.17127	16.5	10	0
MsG0280009549.01.T01	11	1	0	10	58	12	12	19	0.0327503	0.17127	5.5	25.25	1
MsG0680030604.01.T01	0	1	0	1	6	1	9	3	0.0328299	0.171583	0.5	4.75	1
MsG0480021636.01.T01	2	2	1	3	0	0	0	0	0.0328556	NA	2	0	0
MsG0580029276.01.T01	5	4	4	2	10	10	7	19	0.0328859	0.171773	3.75	11.5	1
MsG0180003324.01.T01	77	54	85	90	53	30	75	51	0.0329337	0.171774	76.5	52.25	0
MsG0180005462.01.T01	9	4	6	4	17	15	13	13	0.0329439	0.171774	5.75	14.5	1
MsG0880045101.01.T01	5	6	5	5	1	2	3	1	0.0329454	0.171774	5.25	1.75	0
MsG0680032899.01.T01	2	2	3	1	0	0	0	0	0.0330777	NA	2	0	0
MsG0180002450.01.T01	104	48	107	109	120	154	197	227	0.0330841	0.172295	92	174.5	1
MsG0180005386.01.T01	1	1	1	1	3	6	5	7	0.0330848	0.172295	1	5.25	1
MsG0280010633.01.T01	9	2	4	1	10	15	7	22	0.0331092	0.172318	4	13.5	1
MsG0180003802.01.T01	14	1	6	6	4	0	1	0	0.0331894	0.172632	6.75	1.25	0
MsG0580026079.01.T01	6	3	1	1	0	0	1	0	0.0332071	NA	2.75	0.25	0
MsG0780040079.01.T01	6	3	1	1	0	0	1	0	0.0332071	NA	2.75	0.25	0
MsG0380017257.01.T01	6	6	7	6	3	2	2	3	0.0332253	0.172716	6.25	2.5	0
MsG0380016690.01.T01	27	114	23	93	29	15	32	49	0.0333165	0.173087	64.25	31.25	0
MsG0880046457.01.T01	0	1	7	4	0	0	0	0	0.0333496	NA	3	0	0
MsG0880046247.01.T01	626	520	523	371	720	1068	899	708	0.0334786	0.17362	510	848.75	1
MsG0280009516.01.T01	13	2	1	4	16	18	10	21	0.0334968	0.17362	5	16.25	1
MsG0580025325.01.T01	19	16	11	18	36	37	23	33	0.0335152	0.17362	16	32.25	1
MsG0480023990.01.T01	13	27	13	31	8	12	13	15	0.0335185	0.17362	21	12	0
MsG0580024178.01.T01	8	1	0	1	14	32	2	9	0.033519	0.17362	2.5	14.25	1
MsG0380015137.01.T01	3	2	2	1	0	0	0	0	0.0335636	NA	2	0	0
MsG0880046205.01.T01	3	2	2	1	0	0	0	0	0.0335636	NA	2	0	0
MsG0480018332.01.T01	10	7	6	5	20	20	7	28	0.0336398	0.174119	7	18.75	1
MsG0880047126.01.T01	23	19	16	15	11	12	13	11	0.0336553	0.174119	18.25	11.75	0
MsG0180005807.01.T01	2	4	3	1	8	6	9	12	0.0337686	0.174602	2.5	8.75	1
MsG0880046063.01.T01	9	13	4	6	4	2	4	3	0.0338295	0.174812	8	3.25	0
MsG0180000694.01.T01	0	0	0	0	2	4	2	2	0.033841	NA	0	2.5	1
MsG0180006142.01.T01	18	17	11	11	7	11	9	5	0.0338825	0.174893	14.25	8	0
MsG0180005276.01.T01	43	21	14	21	19	17	10	12	0.0339008	0.174893	24.75	14.5	0
MsG0380012933.01.T01	2	2	2	1	4	6	8	10	0.0339054	0.174893	1.75	7	1
MsG0480018233.01.T01	6	3	5	4	11	19	6	16	0.0339741	0.175143	4.5	13	1
MsG0880046447.01.T01	13	9	13	10	23	24	19	28	0.0340875	0.175527	11.25	23.5	1
MsG0580025259.01.T01	32	107	112	175	82	42	47	70	0.0340888	0.175527	106.5	60.25	0
MsG0880043466.01.T01	3	2	1	3	5	9	10	8	0.0341864	0.175826	2.25	8	1
MsG0280011451.01.T01	3	16	3	11	2	3	1	5	0.0341872	0.175826	8.25	2.75	0
MsG0680032030.01.T01	14	6	6	20	29	28	16	44	0.0342365	0.175975	11.5	29.25	1
MsG0780041273.01.T01	14	15	21	17	13	11	3	11	0.0343447	0.176425	16.75	9.5	0
MsG0780040826.01.T01	25	20	29	23	16	21	15	16	0.0343727	0.176425	24.25	17	0
MsG0880046751.01.T01	0	0	0	0	4	5	0	5	0.0343883	NA	0	3.5	1
MsG0380016423.01.T01	13	14	10	9	7	8	5	5	0.0343902	0.176425	11.5	6.25	0
MsG0780041005.01.T01	29	30	24	28	11	18	28	7	0.0344051	0.176425	27.75	16	0
MsG0780040801.01.T01	11	6	10	3	3	3	2	4	0.0344816	0.176713	7.5	3	0
MsG0180000784.01.T01	0	3	14	2	0	51	41	45	0.0346035	0.177234	4.75	34.25	1
MsG0380013213.01.T01	1	3	0	0	8	9	10	1	0.0346544	0.17739	1	7	1
MsG0780038047.01.T01	133	151	142	158	128	94	144	93	0.034687	0.177452	146	114.75	0
MsG0880045660.01.T01	19	19	15	26	43	38	25	58	0.0347419	0.177614	19.75	41	1
MsG0780041792.01.T01	16	20	4	6	6	2	7	2	0.0347595	0.177614	11.5	4.25	0
MsG0180002021.01.T01	107	76	103	168	55	53	88	115	0.0348172	0.177805	113.5	77.75	0
MsG0880047005.01.T01	3	5	8	1	0	1	2	0	0.0349951	0.178608	4.25	0.75	0
MsG0280007923.01.T01	7	4	5	2	1	1	1	2	0.0350395	0.17873	4.5	1.25	0
MsG0380013892.01.T01	5104	10910	7549	14160	2474	2740	4648	11328	0.0350792	0.178828	9430.75	5297.5	0
MsG0480022856.01.T01	1	1	0	0	5	7	2	3	0.035097	NA	0.5	4.25	1
MsG0880047006.01.T01	0	0	16	9	1	0	0	1	0.0351047	0.178853	6.25	0.5	0
MsG0480023678.01.T01	25	89	79	62	32	64	29	25	0.0352094	0.179282	63.75	37.5	0
MsG0180003779.01.T01	536	1003	507	685	585	313	528	510	0.0352742	0.179506	682.75	484	0
MsG0280006754.01.T01	4	1	22	16	3	3	5	2	0.0353358	0.179715	10.75	3.25	0
MsG0580026156.01.T01	5	3	2	6	1	1	1	1	0.0353669	0.179768	4	1	0
MsG0180006219.01.T01	21	10	16	14	28	33	26	33	0.0355077	0.180378	15.25	30	1
MsG0180005369.01.T01	239	347	377	359	271	297	274	268	0.035571	0.180595	330.5	277.5	0
MsG0280010353.01.T01	8	11	6	5	5	1	3	3	0.0356968	0.181128	7.5	3	0
MsG0080047786.01.T01	0	0	1	2	5	4	3	8	0.0357693	0.18139	0.75	5	1
MsG0280007637.01.T01	0	0	0	0	3	3	3	1	0.0358094	NA	0	2.5	1
MsG0380015302.01.T01	4	4	4	5	9	12	12	13	0.0358201	0.181541	4.25	11.5	1
MsG0680035844.01.T01	4	3	5	6	10	15	9	15	0.0359474	0.182081	4.5	12.25	1
MsG0180001548.01.T01	1	1	1	1	11	3	3	5	0.0360104	0.182294	1	5.5	1
MsG0580024609.01.T01	0	0	1	0	2	4	3	3	0.0360258	NA	0.25	3	1
MsG0280007248.01.T01	7	4	6	8	15	15	14	16	0.0360482	0.182379	6.25	15	1
MsG0280007912.01.T01	14	1	2	8	18	24	22	13	0.0361323	0.182698	6.25	19.25	1
MsG0280008246.01.T01	2	3	8	1	0	0	1	1	0.03627	NA	3.5	0.5	0
MsG0580025662.01.T01	27	85	175	74	25	88	39	34	0.0363713	0.1838	90.25	46.5	0
MsG0180001244.01.T01	50	18	16	26	40	83	62	50	0.0364752	0.184218	27.5	58.75	1
MsG0080048556.01.T01	50	39	70	72	31	41	50	48	0.0365121	0.184261	57.75	42.5	0
MsG0880045771.01.T01	7	6	9	8	14	16	25	16	0.0365262	0.184261	7.5	17.75	1
MsG0180000431.01.T01	11	11	7	2	4	0	4	1	0.0366834	0.184947	7.75	2.25	0
MsG0880044548.01.T01	12	13	11	17	32	27	27	23	0.0367348	0.185099	13.25	27.25	1
MsG0580028481.01.T01	5	2	3	1	10	10	10	6	0.0367908	0.185274	2.75	9	1
MsG0780040435.01.T01	14	20	13	34	30	51	32	86	0.036898	0.185649	20.25	49.75	1
MsG0280006343.01.T01	20	20	15	13	9	14	9	11	0.0369079	0.185649	17	10.75	0
MsG0480022956.01.T01	23	25	23	20	12	23	10	16	0.0369321	0.185663	22.75	15.25	0
MsG0380015313.01.T01	5	11	0	12	9	27	23	51	0.037104	0.186181	7	27.5	1
MsG0480021354.01.T01	7	5	8	5	2	2	2	4	0.0371082	0.186181	6.25	2.5	0
MsG0580024062.01.T01	19	12	22	13	36	35	25	34	0.0371093	0.186181	16.5	32.5	1
MsG0180003966.01.T01	12	11	11	10	15	25	26	28	0.0371207	0.186181	11	23.5	1
MsG0580029152.01.T01	11	9	5	11	37	27	16	12	0.0371765	0.186353	9	23	1
MsG0180003891.01.T01	211	226	158	197	482	186	297	776	0.0372006	0.186367	198	435.25	1
MsG0480023879.01.T01	159	180	104	267	356	390	264	341	0.0373617	0.187037	177.5	337.75	1
MsG0280006356.01.T01	4	5	4	6	7	22	9	17	0.0373774	0.187037	4.75	13.75	1
MsG0380017015.01.T01	51	54	55	61	79	119	97	82	0.0374913	0.187499	55.25	94.25	1
MsG0780040350.01.T01	17	13	17	22	18	86	20	59	0.0376009	0.18794	17.25	45.75	1
MsG0780036297.01.T01	10	2	2	0	0	0	0	1	0.0376924	NA	3.5	0.25	0
MsG0480021753.01.T01	5	4	3	1	1	0	1	0	0.0377751	NA	3.25	0.5	0
MsG0780041446.01.T01	7	12	10	7	2	5	3	7	0.0379213	0.189432	9	4.25	0
MsG0780039142.01.T01	3	3	1	1	0	0	0	0	0.0379443	NA	2	0	0
MsG0880042515.01.T01	1	4	1	3	7	7	7	12	0.0379739	0.189586	2.25	8.25	1
MsG0180002227.01.T01	12	14	13	28	7	6	10	14	0.0382626	0.190798	16.75	9.25	0
MsG0280010281.01.T01	2258	2287	1488	928	1869	951	918	781	0.0382629	0.190798	1740.25	1129.75	0
MsG0380016039.01.T01	12	15	8	9	8	4	5	6	0.0383105	0.190798	11	5.75	0
MsG0480022331.01.T01	23	5	9	1	3	4	2	3	0.0383215	0.190798	9.5	3	0
MsG0880047492.01.T01	7	16	6	7	3	6	2	5	0.0383367	0.190798	9	4	0
MsG0380012044.01.T01	36	9	20	16	3	6	20	3	0.0383482	0.190798	20.25	8	0
MsG0380011739.01.T01	14	38	15	28	11	8	8	24	0.0384364	0.191128	23.75	12.75	0
MsG0180000615.01.T01	4	1	2	5	12	7	9	10	0.038502	0.191194	3	9.5	1
MsG0580025144.01.T01	15	12	20	13	23	43	30	27	0.0385089	0.191194	15	30.75	1
MsG0280007865.01.T01	0	3	15	15	0	0	0	4	0.0385157	0.191194	8.25	1	0
MsG0780041694.01.T01	3	3	6	1	0	0	1	1	0.0385643	NA	3.25	0.5	0
MsG0880046208.01.T01	0	0	0	0	2	1	3	4	0.0385686	NA	0	2.5	1
MsG0880046539.01.T01	45	27	35	35	21	22	34	26	0.0386563	0.191745	35.5	25.75	0
MsG0780039859.01.T01	70	86	48	55	61	44	34	52	0.0386707	0.191745	64.75	47.75	0
MsG0880043940.01.T01	1	0	0	0	0	14	1	5	0.0386937	0.19175	0.25	5	1
MsG0580024129.01.T01	2	4	1	1	0	0	0	0	0.038925	NA	2	0	0
MsG0280009717.01.T01	0	0	0	0	1	4	3	2	0.0389416	NA	0	2.5	1
MsG0380015175.01.T01	15	8	3	6	3	4	3	3	0.0389596	0.192957	8	3.25	0
MsG0280008715.01.T01	0	0	0	0	1	2	3	4	0.0389732	NA	0	2.5	1
MsG0680034240.01.T01	5	14	15	11	7	3	6	6	0.0391317	0.193699	11.25	5.5	0
MsG0480020872.01.T01	2	3	2	2	0	1	0	0	0.0392065	NA	2.25	0.25	0
MsG0380017811.01.T01	46	65	88	54	104	111	98	151	0.0392192	0.194022	63.25	116	1
MsG0280009328.01.T01	25	28	29	7	28	58	66	57	0.0393056	0.194201	22.25	52.25	1
MsG0180005745.01.T01	33	51	52	86	38	34	24	53	0.0393136	0.194201	55.5	37.25	0
MsG0180000799.01.T01	4	2	4	3	6	13	9	11	0.0393311	0.194201	3.25	9.75	1
MsG0780036755.01.T01	38	101	61	62	39	52	39	53	0.0393446	0.194201	65.5	45.75	0
MsG0580026558.01.T01	4	5	5	6	2	2	2	1	0.0394012	0.19437	5	1.75	0
MsG0180006190.01.T01	20	5	11	22	11	6	4	7	0.0395033	0.194764	14.5	7	0
MsG0480018967.01.T01	2	4	1	6	0	0	1	1	0.0396137	NA	3.25	0.5	0
MsG0680035831.01.T01	29	16	16	29	79	34	43	37	0.0396684	0.195467	22.5	48.25	1
MsG0880046712.01.T01	8	7	6	7	14	17	16	17	0.0397353	0.195686	7	16	1
MsG0580025116.01.T01	16	9	14	5	6	6	6	4	0.0398602	0.196127	11	5.5	0
MsG0380013949.01.T01	16	32	38	19	2	5	1	30	0.0398728	0.196127	26.25	9.5	0
MsG0180005262.01.T01	29	32	24	21	17	18	15	25	0.0398925	0.196127	26.5	18.75	0
MsG0280009637.01.T01	42	9	55	22	4	1	1	32	0.039994	0.196515	32	9.5	0
MsG0280007726.01.T01	10	11	12	13	7	10	4	4	0.0400204	0.196534	11.5	6.25	0
MsG0780040121.01.T02	3	2	2	2	0	0	0	1	0.0400533	NA	2.25	0.25	0
MsG0380013504.01.T01	3	3	3	3	9	9	7	11	0.0401131	0.196826	3	9	1
MsG0680034724.01.T01	2	6	3	5	12	15	5	18	0.0401253	0.196826	4	12.5	1
MsG0380018072.01.T01	145	298	289	239	164	131	231	175	0.0402714	0.197432	242.75	175.25	0
MsG0380015637.01.T01	0	1	2	1	2	11	4	6	0.040341	0.197662	1	5.75	1
MsG0780039505.01.T01	0	0	0	0	0	8	3	3	0.040342	NA	0	3.5	1
MsG0380016257.01.T01	14	26	44	7	7	21	8	5	0.0405653	0.198649	22.75	10.25	0
MsG0480018388.01.T01	0	0	2	0	3	5	3	6	0.0406534	NA	0.5	4.25	1
MsG0180001827.01.T01	16	22	30	50	27	9	11	18	0.0408434	0.199898	29.5	16.25	0
MsG0580027412.01.T01	5	4	6	3	12	13	10	12	0.0409323	0.200121	4.5	11.75	1
MsG0080048253.01.T01	6	8	5	2	2	2	2	1	0.0409508	0.200121	5.25	1.75	0
MsG0580029144.01.T01	11	4	9	7	4	4	3	3	0.0409579	0.200121	7.75	3.5	0
MsG0880046956.01.T01	9	3	5	11	4	2	2	3	0.041031	0.200302	7	2.75	0
MsG0880046299.01.T01	13	20	31	19	14	10	13	15	0.041041	0.200302	20.75	13	0
MsG0180004757.01.T01	22	13	22	14	32	38	28	37	0.0410725	0.200344	17.75	33.75	1
MsG0780040971.01.T01	4	6	5	8	2	2	2	3	0.0412253	0.200976	5.75	2.25	0
MsG0280009447.01.T01	13	17	14	18	29	30	27	35	0.0412838	0.201148	15.5	30.25	1
MsG0480020892.01.T01	1	0	0	0	0	8	3	5	0.0414092	NA	0.25	4	1
MsG0380017554.01.T01	6	1	4	2	0	1	0	1	0.0414731	NA	3.25	0.5	0
MsG0880046112.01.T01	4	4	5	5	9	14	12	12	0.04154	0.202284	4.5	11.75	1
MsG0580025901.01.T01	2	4	1	3	11	4	9	11	0.0416781	0.202843	2.5	8.75	1
MsG0380014728.01.T01	153	141	149	79	113	106	104	89	0.0417494	0.203076	130.5	103	0
MsG0280007217.01.T01	6	3	3	2	1	1	1	0	0.0418044	NA	3.5	0.75	0
MsG0180000546.01.T01	1	1	1	0	6	3	3	6	0.0419291	0.203836	0.75	4.5	1
MsG0780038322.01.T01	200	177	180	162	122	149	197	112	0.0419699	0.203921	179.75	145	0
MsG0280009603.01.T01	4	2	7	12	0	2	4	1	0.042033	0.204093	6.25	1.75	0
MsG0180006079.01.T01	10	9	11	12	6	4	7	6	0.0420618	0.204093	10.5	5.75	0
MsG0680034794.01.T01	4	1	2	1	0	0	0	0	0.0420719	NA	2	0	0
MsG0280010818.01.T01	5	8	5	12	2	3	3	5	0.0420757	0.204093	7.5	3.25	0
MsG0380012157.01.T01	24	32	21	32	18	20	20	20	0.0421191	0.20419	27.25	19.5	0
MsG0180006083.01.T01	2	2	2	1	10	5	8	4	0.042166	0.204265	1.75	6.75	1
MsG0280008309.01.T01	6	1	2	2	11	11	6	8	0.0421816	0.204265	2.75	9	1
MsG0780036487.01.T01	2	1	2	1	6	5	5	8	0.0422621	0.204483	1.5	6	1
MsG0380015561.01.T01	0	6	6	5	2	0	0	0	0.0422955	0.204483	4.25	0.5	0
MsG0880043114.01.T01	36	39	61	50	56	98	75	130	0.0423063	0.204483	46.5	89.75	1
MsG0080048232.01.T01	10	11	6	10	5	5	3	6	0.0423206	0.204483	9.25	4.75	0
MsG0780039988.01.T01	14	13	11	12	7	7	8	8	0.0424496	0.204993	12.5	7.5	0
MsG0280011397.01.T01	5	2	3	2	7	7	7	18	0.0425852	0.205533	3	9.75	1
MsG0380014604.01.T01	3	1	4	1	5	4	12	13	0.0426115	0.205546	2.25	8.5	1
MsG0180006217.01.T01	5	3	6	5	12	16	11	10	0.04271	0.205907	4.75	12.25	1
MsG0380013887.01.T01	3	8	3	4	2	0	1	2	0.0427543	0.206007	4.5	1.25	0
MsG0180004770.01.T01	0	0	0	0	2	5	2	1	0.0428025	NA	0	2.5	1
MsG0880047612.01.T01	0	4	3	4	0	0	0	1	0.042813	NA	2.75	0.25	0
MsG0680031063.01.T01	12	6	7	8	3	5	3	5	0.0428146	0.206183	8.25	4	0
MsG0180000624.01.T01	2	1	0	2	4	5	5	9	0.0429131	0.206543	1.25	5.75	1
MsG0380017035.01.T01	1	7	12	13	1	2	2	6	0.0429559	0.206635	8.25	2.75	0
MsG0680032019.01.T01	1836	197	1379	65	323	134	518	258	0.0430865	0.207148	869.25	308.25	0
MsG0480023528.01.T01	2	8	8	12	4	2	4	1	0.0431878	0.207521	7.5	2.75	0
MsG0180001128.01.T01	77	19	40	17	19	27	6	26	0.043385	0.208318	38.25	19.5	0
MsG0380016547.01.T02	85	66	106	80	56	62	76	82	0.0434015	0.208318	84.25	69	0
MsG0880047660.01.T01	37	47	69	52	120	80	74	105	0.0434418	0.208396	51.25	94.75	1
MsG0680032811.01.T01	10	7	8	5	13	23	14	19	0.0435038	0.208545	7.5	17.25	1
MsG0280007511.01.T01	7	5	4	4	17	12	12	10	0.0435315	0.208545	5	12.75	1
MsG0380016861.01.T01	2	2	3	4	7	9	8	10	0.0435448	0.208545	2.75	8.5	1
MsG0480021150.01.T01	26	34	24	16	19	15	19	13	0.0436695	0.208875	25	16.5	0
MsG0380011693.01.T01	54	54	25	137	288	96	68	319	0.0436809	0.208875	67.5	192.75	1
MsG0680035789.01.T01	7	6	3	4	1	2	2	2	0.0436856	0.208875	5	1.75	0
MsG0180005273.01.T01	30	23	20	31	54	43	46	44	0.0439277	0.209818	26	46.75	1
MsG0480023300.01.T01	3	6	8	5	2	1	3	2	0.0439311	0.209818	5.5	2	0
MsG0580026810.01.T01	8	3	3	3	13	12	12	9	0.0439647	0.209863	4.25	11.5	1
MsG0180003792.01.T01	22	13	23	14	15	7	13	8	0.04401	0.209964	18	10.75	0
MsG0880046816.01.T01	9	9	14	11	5	8	5	6	0.0440347	0.209967	10.75	6	0
MsG0580024331.01.T01	18	5	3	6	0	0	6	1	0.044073	0.210035	8	1.75	0
MsG0380017202.01.T01	26	21	21	23	37	39	35	54	0.0441262	0.210173	22.75	41.25	1
MsG0580024282.01.T01	11	12	12	10	10	32	26	37	0.0445126	0.211898	11.25	26.25	1
MsG0480021290.01.T01	3	8	1	4	1	1	1	1	0.0446849	0.212601	4	1	0
MsG0780036008.01.T01	11	22	31	41	92	43	61	47	0.0447267	0.212684	26.25	60.75	1
MsG0380013997.01.T01	11	41	23	29	3	5	15	25	0.0448248	0.213034	26	12	0
MsG0680034144.01.T01	6	2	1	3	17	5	9	9	0.0448653	0.213086	3	10	1
MsG0280006750.01.T01	12	8	10	7	7	6	3	2	0.0448847	0.213086	9.25	4.5	0
MsG0580028403.01.T01	1	1	2	4	4	11	8	7	0.0449376	0.213187	2	7.5	1
MsG0180004542.01.T01	20	31	14	27	9	4	7	27	0.0449549	0.213187	23	11.75	0
MsG0480023637.01.T01	6	3	2	2	8	10	9	11	0.0451048	0.213753	3.25	9.5	1
MsG0680034929.01.T01	36	13	53	14	20	5	17	15	0.0451234	0.213753	29	14.25	0
MsG0680030753.01.T01	2	1	0	1	3	6	5	6	0.0451562	0.213792	1	5	1
MsG0780040736.01.T01	0	0	0	0	0	5	1	9	0.0453057	NA	0	3.75	1
MsG0580024570.01.T01	1083	1495	1282	370	719	458	952	415	0.045379	0.21473	1057.5	636	0
MsG0580027325.01.T01	86	61	33	77	58	40	35	49	0.0454361	0.214883	64.25	45.5	0
MsG0380014647.01.T01	0	0	0	0	2	3	2	2	0.0454698	NA	0	2.25	1
MsG0280010998.01.T01	2	11	8	12	4	3	3	4	0.0455766	0.215431	8.25	3.5	0
MsG0180005568.01.T01	17	29	30	65	20	19	25	22	0.0456729	0.215768	35.25	21.5	0
MsG0580024132.01.T01	1	1	1	0	5	1	16	1	0.0457386	0.215962	0.75	5.75	1
MsG0880045277.01.T01	2	0	4	1	6	5	10	7	0.0457763	0.216022	1.75	7	1
MsG0880043807.01.T01	0	0	2	0	4	4	5	3	0.0458635	NA	0.5	4	1
MsG0280009775.01.T01	1	3	2	9	0	1	1	1	0.0460421	0.217159	3.75	0.75	0
MsG0780041383.01.T01	4	3	4	1	0	1	1	0	0.0460718	NA	3	0.5	0
MsG0580024360.01.T01	23	24	19	24	19	11	19	10	0.0464521	0.218974	22.5	14.75	0
MsG0180003637.01.T01	78	53	62	37	39	42	53	41	0.0465253	0.2192	57.5	43.75	0
MsG0180005803.01.T01	5	9	3	3	11	13	14	15	0.0466507	0.219517	5	13.25	1
MsG0880046158.01.T01	22	18	18	9	8	15	9	9	0.0466543	0.219517	16.75	10.25	0
MsG0580024145.01.T01	12	10	8	1	4	3	3	1	0.0466681	0.219517	7.75	2.75	0
MsG0280011281.01.T01	9	9	11	19	24	21	28	29	0.0467343	0.219709	12	25.5	1
MsG0880042086.01.T01	2	1	0	1	7	3	6	4	0.0468037	0.219883	1	5	1
MsG0380014258.01.T01	116	116	265	274	139	117	149	137	0.0468218	0.219883	192.75	135.5	0
MsG0780036556.01.T01	30	27	29	19	17	12	19	25	0.0470681	0.220846	26.25	18.25	0
MsG0280011465.01.T01	22	26	47	18	10	31	13	13	0.0470777	0.220846	28.25	16.75	0
MsG0880041852.01.T01	10	8	3	7	27	24	10	12	0.0471335	0.220989	7	18.25	1
MsG0880042666.01.T01	8	6	8	17	5	5	6	3	0.0472668	0.221406	9.75	4.75	0
MsG0780040072.01.T01	72	73	57	82	51	63	63	61	0.0472734	0.221406	71	59.5	0
MsG0480023991.01.T01	23	34	50	60	41	14	21	26	0.0473245	0.221526	41.75	25.5	0
MsG0480023632.01.T01	13	8	12	18	23	27	23	30	0.0473676	0.221609	12.75	25.75	1
MsG0180004553.01.T01	413	594	462	557	470	414	449	398	0.0474172	0.221657	506.5	432.75	0
MsG0880046236.01.T01	11	6	14	5	6	3	3	5	0.0474372	0.221657	9	4.25	0
MsG0480023216.01.T01	52	83	69	58	60	36	36	63	0.0474542	0.221657	65.5	48.75	0
MsG0780041345.01.T01	2	1	1	1	5	5	6	5	0.0476772	0.222487	1.25	5.25	1
MsG0880045394.01.T01	8	10	12	14	16	36	19	26	0.047683	0.222487	11	24.25	1
MsG0680035477.01.T01	32	34	37	70	31	9	32	31	0.0477223	0.22255	43.25	25.75	0
MsG0380012320.01.T01	13	46	77	47	17	9	25	43	0.0478138	0.222858	45.75	23.5	0
MsG0380013986.01.T01	82	103	138	174	34	27	88	137	0.0479825	0.223524	124.25	71.5	0
MsG0680033892.01.T01	2	1	0	0	5	5	9	1	0.0480701	0.223713	0.75	5	1
MsG0180003757.01.T01	3756	4277	3232	2954	3045	1892	2717	3829	0.0480793	0.223713	3554.75	2870.75	0
MsG0680035368.01.T01	100	120	141	76	94	23	96	28	0.0481159	0.223713	109.25	60.25	0
MsG0580025317.01.T01	9	7	8	11	26	21	24	10	0.0481257	0.223713	8.75	20.25	1
MsG0480023821.01.T01	51	43	39	44	32	39	37	37	0.0481976	0.223822	44.25	36.25	0
MsG0880046430.01.T01	9	6	5	8	16	19	10	20	0.0482008	0.223822	7	16.25	1
MsG0280010870.01.T01	12	4	6	3	12	20	13	17	0.0483053	0.224084	6.25	15.5	1
MsG0380017101.01.T01	7	6	8	5	14	19	14	13	0.0483298	0.224084	6.5	15	1
MsG0180006211.01.T01	30	30	7	17	15	16	6	7	0.0483344	0.224084	21	11	0
MsG0580025218.01.T01	10	25	7	8	10	7	2	3	0.0484362	0.224414	12.5	5.5	0
MsG0180005808.01.T01	8	3	3	2	14	16	9	7	0.0484571	0.224414	4	11.5	1
MsG0180005898.01.T01	19	25	29	42	53	58	47	58	0.0486506	0.22519	28.75	54	1
MsG0580024490.01.T01	11	9	13	7	11	35	21	25	0.0489659	0.226529	10	23	1
MsG0380013471.01.T01	1	0	1	0	5	3	2	5	0.0490546	NA	0.5	3.75	1
MsG0680030867.01.T01	15	18	26	22	9	16	11	18	0.0490607	0.226787	20.25	13.5	0
MsG0780041523.01.T01	1	1	1	2	3	9	5	5	0.0490738	0.226787	1.25	5.5	1
MsG0380016905.01.T01	0	0	0	1	4	2	2	3	0.0491416	NA	0.25	2.75	1
MsG0580024483.01.T01	3	3	4	2	9	10	9	7	0.0491804	0.22714	3	8.75	1
MsG0280011074.01.T01	12	6	8	6	18	19	14	19	0.0492024	0.22714	8	17.5	1
MsG0680034061.01.T01	6	6	5	7	12	16	14	14	0.0494339	0.228088	6	14	1
MsG0880046172.01.T01	20	17	65	33	38	102	98	79	0.0497473	0.229412	33.75	79.25	1
MsG0180004492.01.T01	32	20	11	17	16	9	12	12	0.049857	0.229796	20	12.25	0
MsG0480022088.01.T01	59	39	61	97	49	42	53	44	0.0499195	0.229856	64	47	0
MsG0780039834.01.T01	3	5	4	4	1	1	2	1	0.0499355	0.229856	4	1.25	0
MsG0880047756.01.T01	34	25	27	29	13	22	19	30	0.0499491	0.229856	28.75	21	0

## Sheet: LS3 and LS27（2）
gene ID	Leaf.Salt3.1	Leaf.Salt3.2	Leaf.Salt3.3	Leaf.Salt3.4	Leaf.Salt27.1	Leaf.Salt27.2	Leaf.Salt27.3	Leaf.Salt27.4	LS3 vs LS27_pvalue	LS3 vs LS27_padj	salt3 average	salt27 average	up or down	up	down
MsG0480023151.01.T01	24	37	20	41	220	339	221	257	3.35e-24	1.52e-20	30.5	259.25	1	534	395
MsG0480022521.01.T01	1	1	0	4	96	177	90	164	7.24e-20	1.64e-16	1.5	131.75	0
MsG0780039269.01.T01	1	1	1	3	78	194	117	108	4.92e-19	7.44e-16	1.5	124.25	0
MsG0180000610.01.T01	1	1	0	2	94	229	128	131	4.34e-18	4.92e-15	1	145.5	0
MsG0780040339.01.T01	56	42	58	82	226	210	185	246	1.75e-13	1.59e-10	59.5	216.75	0
MsG0380017934.01.T01	2	2	6	5	39	126	148	75	2.23e-13	1.69e-10	3.75	97	0
MsG0880045194.01.T01	5	5	8	4	81	62	126	49	1.31e-12	8.46e-10	5.5	79.5	0
MsG0480019427.01.T01	105	119	36	208	15	6	11	13	3.5e-11	1.93e-08	117	11.25	1
MsG0480020026.01.T01	424	344	260	423	89	68	143	120	3.83e-11	1.93e-08	362.75	105	1
MsG0380016519.01.T01	1	1	1	2	37	69	27	49	4.88e-11	2.21e-08	1.25	45.5	0
MsG0780036068.01.T01	395	1772	1602	840	113	96	182	150	8.43e-11	3.47e-08	1152.25	135.25	1
MsG0280007212.01.T01	1	0	0	8	35	186	89	235	1.04e-10	3.93e-08	2.25	136.25	0
MsG0280006429.01.T01	125	138	40	397	18	8	12	13	1.78e-10	6.21e-08	175	12.75	1
MsG0880042727.01.T01	50	26	30	27	5	1	3	2	4.34e-10	1.4e-07	33.25	2.75	1
MsG0680030756.01.T01	1984	4062	2364	427	271	93	185	185	5.35e-10	1.61e-07	2209.25	183.5	1
MsG0780041518.01.T01	23	22	12	18	104	149	54	120	7.03e-10	1.99e-07	18.75	106.75	0
MsG0580024435.01.T01	12	7	6	9	51	124	54	48	9.17e-10	2.44e-07	8.5	69.25	0
MsG0580024820.01.T01	20	5	11	17	133	63	83	79	1.7e-09	4.27e-07	13.25	89.5	0
MsG0480020072.01.T01	361	579	808	654	2311	3833	2270	2450	2.52e-09	6e-07	600.5	2716	0
MsG0880045321.01.T01	769	670	239	411	153	82	58	113	4.66e-09	1.06e-06	522.25	101.5	1
MsG0380012320.01.T01	120	148	92	325	17	9	25	43	7.55e-09	1.63e-06	171.25	23.5	1
MsG0380013128.01.T01	97	108	25	39	10	2	6	3	9e-09	1.85e-06	67.25	5.25	1
MsG0780036064.01.T01	42	70	115	112	15	7	20	12	1.12e-08	2.22e-06	84.75	13.5	1
MsG0380011673.01.T01	3	4	1	8	35	58	22	61	1.62e-08	2.96e-06	4	44	0
MsG0280007882.01.T01	77	110	24	24	7	3	5	3	1.65e-08	2.96e-06	58.75	4.5	1
MsG0380015500.01.T01	6	3	7	5	29	38	48	33	1.76e-08	2.96e-06	5.25	37	0
MsG0580025985.01.T01	235	220	164	264	451	857	576	568	1.76e-08	2.96e-06	220.75	613	0
MsG0380016721.01.T01	140	107	21	25	8	1	1	2	2.54e-08	4.1e-06	73.25	3	1
MsG0580026026.01.T01	9	5	14	20	88	59	49	85	2.76e-08	4.32e-06	12	70.25	0
MsG0380015752.01.T01	2098	2062	2552	1652	982	745	850	979	3.82e-08	5.77e-06	2091	889	1
MsG0380015450.01.T01	122	43	81	59	21	12	15	22	6.47e-08	9.45e-06	76.25	17.5	1
MsG0880046819.01.T01	99	49	107	11	7	4	6	4	6.96e-08	9.7e-06	66.5	5.25	1
MsG0180000460.01.T01	0	0	0	0	12	32	10	19	7.07e-08	9.7e-06	0	18.25	0
MsG0180004898.01.T01	0	1	1	0	13	49	43	46	7.67e-08	1.02e-05	0.5	37.75	0
MsG0580026024.01.T01	13	2	13	17	115	63	51	88	8.25e-08	1.07e-05	11.25	79.25	0
MsG0880047643.01.T01	892	581	666	705	2068	1322	1749	2241	1.11e-07	1.39e-05	711	1845	0
MsG0480021054.01.T01	134	180	282	148	56	40	64	43	1.16e-07	1.39e-05	186	50.75	1
MsG0580027319.01.T01	251	246	233	227	434	518	485	613	1.16e-07	1.39e-05	239.25	512.5	0
MsG0180000439.01.T01	51	40	12	53	157	291	181	134	2.12e-07	2.46e-05	39	190.75	0
MsG0380014748.01.T01	0	0	0	0	20	30	10	8	2.6e-07	2.94e-05	0	17	0
MsG0380017552.01.T01	48	39	31	31	14	8	9	9	2.86e-07	3.12e-05	37.25	10	1
MsG0280007215.01.T01	0	0	0	0	15	49	25	4	2.94e-07	3.12e-05	0	23.25	0
MsG0780041015.01.T01	5868	4515	3150	3320	1929	881	1536	1096	2.96e-07	3.12e-05	4213.25	1360.5	1
MsG0380016371.01.T01	18	12	11	26	53	86	47	71	3.67e-07	3.78e-05	16.75	64.25	0
MsG0580025259.01.T01	309	658	214	125	82	42	47	70	6.76e-07	6.81e-05	326.5	60.25	1
MsG0280010300.01.T01	20	34	17	17	137	270	82	69	8.14e-07	8.01e-05	22	139.5	0
MsG0180004666.01.T01	30	20	14	49	55	170	209	190	8.78e-07	8.46e-05	28.25	156	0
MsG0880046963.01.T01	127	130	87	110	43	56	59	63	1.21e-06	0.000114342	113.5	55.25	1
MsG0180003547.01.T01	44	35	51	57	19	17	18	14	1.61e-06	0.000149022	46.75	17	1
MsG0680030757.01.T01	293	236	429	159	90	9	30	31	1.88e-06	0.00017024	279.25	40	1
MsG0280011228.01.T01	1	7	2	1	35	48	16	28	2.1e-06	0.000186232	2.75	31.75	0
MsG0280007070.01.T01	27	31	47	50	4	9	1	13	2.36e-06	0.000205525	38.75	6.75	1
MsG0480023761.01.T01	10	3	11	8	40	27	44	44	2.74e-06	0.000234391	8	38.75	0
MsG0180005923.01.T01	5	3	6	15	35	47	26	49	3.21e-06	0.000264334	7.25	39.25	0
MsG0680034240.01.T01	16	49	18	78	7	3	6	6	3.21e-06	0.000264334	40.25	5.5	1
MsG0580029275.01.T01	156	124	75	62	43	18	24	13	3.41e-06	0.000276188	104.25	24.5	1
MsG0880046839.01.T01	51	54	60	51	97	159	142	171	3.66e-06	0.000291297	54	142.25	0
MsG0480018602.01.T01	45	75	51	44	14	18	23	17	4.32e-06	0.000337461	53.75	18	1
MsG0280010232.01.T01	76	74	100	159	37	38	48	32	5.2e-06	0.000399594	102.25	38.75	1
MsG0380012064.01.T01	35	4	58	13	1	0	1	0	5.3e-06	0.000400563	27.5	0.5	1
MsG0480023344.01.T01	1078	1143	1307	2566	3748	4607	3788	4223	5.41e-06	0.000401775	1523.5	4091.5	0
MsG0780041187.01.T01	14	14	10	49	90	139	65	142	6.48e-06	0.000473411	21.75	109	0
MsG0780036747.01.T01	107	99	59	40	28	19	22	26	7.3e-06	0.000524954	76.25	23.75	1
MsG0180004899.01.T01	0	0	0	0	14	5	6	22	7.81e-06	NA	0	11.75	0
MsG0380017904.01.T01	25	30	30	30	10	1	8	4	8.47e-06	0.000599416	28.75	5.75	1
MsG0780041724.01.T01	26	36	26	42	77	103	69	88	8.73e-06	0.000608255	32.5	84.25	0
MsG0480022685.01.T01	77	68	45	101	196	218	128	327	9.16e-06	0.000628666	72.75	217.25	0
MsG0680033745.01.T01	24	27	26	35	70	86	55	79	9.39e-06	0.000634912	28	72.5	0
MsG0380017253.01.T01	255	106	11	39	13	4	6	0	9.73e-06	0.00064802	102.75	5.75	1
MsG0880043091.01.T01	134	193	33	11	15	5	6	11	1.09e-05	0.000718689	92.75	9.25	1
MsG0580028308.01.T01	0	0	0	0	5	16	7	11	1.12e-05	NA	0	9.75	0
MsG0780040206.01.T01	185	225	360	455	684	1194	1185	877	1.19e-05	0.000772329	306.25	985	0
MsG0680034239.01.T01	54	169	23	48	16	9	13	11	1.21e-05	0.000772466	73.5	12.25	1
MsG0580029799.01.T01	13	15	19	9	35	66	47	61	1.29e-05	0.000806774	14	52.25	0
MsG0180002891.01.T01	14	16	12	25	41	57	45	57	1.3e-05	0.000806774	16.75	50	0
MsG0480020076.01.T01	510	529	1135	444	3491	2912	3268	1547	1.36e-05	0.000834644	654.5	2804.5	0
MsG0380016720.01.T01	54	47	7	10	5	1	1	1	1.44e-05	0.000870739	29.5	2	1
MsG0480023558.01.T01	90	136	213	40	36	7	23	13	1.6e-05	0.000953595	119.75	19.75	1
MsG0480023662.01.T01	52	57	53	66	21	26	27	35	1.69e-05	0.000992725	57	27.25	1
MsG0380015178.01.T01	55	34	63	33	15	6	17	5	1.72e-05	0.0009989	46.25	10.75	1
MsG0880047503.01.T01	35	28	49	12	4	2	7	8	1.75e-05	0.00100554	31	5.25	1
MsG0380015640.01.T01	49	38	25	33	100	192	101	77	1.99e-05	0.0011275	36.25	117.5	0
MsG0780038735.01.T01	89	79	65	92	44	54	31	45	2.02e-05	0.00112853	81.25	43.5	1
MsG0280009541.01.T01	645	702	1218	372	287	167	263	224	2.05e-05	0.0011326	734.25	235.25	1
MsG0480021351.01.T01	36	18	22	19	8	4	7	5	2.22e-05	0.00119973	23.75	6	1
MsG0580030014.01.T01	183	279	226	163	116	44	76	58	2.22e-05	0.00119973	212.75	73.5	1
MsG0480021143.01.T01	327	343	352	298	196	85	159	122	2.28e-05	0.00121676	330	140.5	1
MsG0480018092.01.T01	92	130	33	210	23	39	18	36	2.35e-05	0.00123574	116.25	29	1
MsG0180001685.01.T01	45	28	30	15	7	5	9	9	2.76e-05	0.0014393	29.5	7.5	1
MsG0480023678.01.T01	141	159	66	87	32	64	29	25	2.85e-05	0.00146959	113.25	37.5	1
MsG0780040177.01.T01	6	4	0	3	13	34	19	28	3.09e-05	0.00157494	3.25	23.5	0
MsG0380014679.01.T01	12	15	20	60	65	178	97	220	3.94e-05	0.0019836	26.75	140	0
MsG0880043114.01.T01	27	24	15	46	56	98	75	130	4.14e-05	0.00205988	28	89.75	0
MsG0380015976.01.T01	1	3	1	1	9	25	10	25	4.26e-05	0.00208887	1.5	17.25	0
MsG0280008388.01.T01	35	23	47	1	2	0	2	0	4.29e-05	0.00208887	26.5	1	1
MsG0380015095.01.T01	17	30	13	13	3	4	2	5	4.43e-05	0.00212425	18.25	3.5	1
MsG0880042650.01.T01	87	117	21	52	24	16	11	7	4.45e-05	0.00212425	69.25	14.5	1
MsG0780037710.01.T01	55	35	35	78	127	115	142	112	4.61e-05	0.00217352	50.75	124	0
MsG0880047168.01.T01	12	12	6	2	0	0	0	0	4.61e-05	NA	8	0	1
MsG0180000072.01.T01	18	8	10	15	30	42	37	47	4.94e-05	0.00230549	12.75	39	0
MsG0580029158.01.T01	106	122	65	56	36	30	34	13	5.35e-05	0.00247555	87.25	28.25	1
MsG0580027761.01.T01	128	107	105	142	273	272	302	185	5.58e-05	0.00255611	120.5	258	0
MsG0680031740.01.T01	31685	14656	18939	19718	13547	8166	10553	9166	6.66e-05	0.00301549	21249.5	10358	1
MsG0480021266.01.T01	31	22	29	31	59	60	65	78	6.75e-05	0.00302651	28.25	65.5	0
MsG0880046412.01.T01	51	30	46	72	112	103	154	126	7.12e-05	0.00316097	49.75	123.75	0
MsG0480018888.01.T01	36	26	54	27	12	5	13	12	7.23e-05	0.00318185	35.75	10.5	1
MsG0580026269.01.T01	22	37	15	26	64	122	51	93	7.65e-05	0.00333201	25	82.5	0
MsG0780040230.01.T01	263	344	477	416	748	1135	1095	809	8.17e-05	0.00352379	375	946.75	0
MsG0480023633.01.T01	273	320	315	335	481	1050	658	693	8.82e-05	0.00374656	310.75	720.5	0
MsG0880045690.01.T01	15	3	4	6	35	39	19	35	8.85e-05	0.00374656	7	32	0
MsG0380016715.01.T01	149	107	128	34	41	24	11	34	0.000104252	0.00437377	104.5	27.5	1
MsG0680035788.01.T01	616	570	195	105	119	51	102	29	0.000114967	0.00477905	371.5	75.25	1
MsG0180002136.01.T01	25	5	55	6	1	3	1	3	0.000117266	0.00478399	22.75	2	1
MsG0280011044.01.T01	51	40	34	58	24	9	4	18	0.000117446	0.00478399	45.75	13.75	1
MsG0280007941.01.T01	106	79	86	83	196	165	152	170	0.000118253	0.00478399	88.5	170.75	0
MsG0280006747.01.T01	34	38	42	60	18	14	20	24	0.000120255	0.0048219	43.5	19	1
MsG0380015067.01.T01	52	24	36	48	11	4	11	22	0.000122855	0.00485414	40	12	1
MsG0780040851.01.T01	35	22	16	6	4	5	2	2	0.000123201	0.00485414	19.75	3.25	1
MsG0780041790.01.T01	268	146	180	239	124	147	122	129	0.000124725	0.00487181	208.25	130.5	1
MsG0880047203.01.T01	2	0	0	0	8	20	9	14	0.000131498	NA	0.5	12.75	0
MsG0180005556.01.T01	81	60	96	46	155	242	276	160	0.000132546	0.00509705	70.75	208.25	0
MsG0680035843.01.T01	6	1	2	5	37	12	12	37	0.000134265	0.00509705	3.5	24.5	0
MsG0480021244.01.T01	57	59	17	11	10	6	7	3	0.000134866	0.00509705	36	6.5	1
MsG0180005095.01.T01	10	22	10	9	0	3	2	1	0.000134991	0.00509705	12.75	1.5	1
MsG0480020919.01.T01	25	28	21	39	55	66	66	112	0.000139042	0.00520659	28.25	74.75	0
MsG0380016717.01.T01	24	18	17	31	44	81	48	60	0.000143926	0.0053453	22.5	58.25	0
MsG0080048992.01.T01	13	14	12	13	33	62	24	50	0.000159065	0.00585954	13	42.25	0
MsG0380012801.01.T01	38	165	34	43	22	10	13	18	0.000165257	0.00603853	70	15.75	1
MsG0480019285.01.T01	34	31	56	95	92	219	490	177	0.000173539	0.00629044	54	244.5	0
MsG0780041311.01.T01	147	133	179	212	93	94	115	89	0.000178707	0.00638145	167.75	97.75	1
MsG0780040700.01.T01	32	24	18	46	9	9	9	16	0.000178867	0.00638145	30	10.75	1
MsG0580025323.01.T01	11	10	8	10	1	1	2	1	0.000183445	NA	9.75	1.25	1
MsG0780041296.01.T01	91	75	120	57	33	29	36	51	0.000184518	0.00653165	85.75	37.25	1
MsG0880044988.01.T01	0	0	2	0	10	9	16	11	0.000195268	NA	0.5	11.5	0
MsG0180004739.01.T01	61	68	92	33	24	17	18	33	0.000200093	0.00702809	63.5	23	1
MsG0880047625.01.T01	33	18	14	29	9	9	6	8	0.000202583	0.00706081	23.5	8	1
MsG0280007247.01.T01	1235	1767	1570	1371	919	687	961	856	0.000212327	0.00730221	1485.75	855.75	1
MsG0380016065.01.T01	213	217	207	349	398	683	450	496	0.000212733	0.00730221	246.5	506.75	0
MsG0380013531.01.T01	0	0	0	0	3	10	15	3	0.000215507	NA	0	7.75	0
MsG0480022121.01.T01	0	0	0	0	5	4	5	12	0.000223522	NA	0	6.5	0
MsG0480020888.01.T01	14	17	18	3	2	0	2	1	0.000234464	0.00798763	13	1.25	1
MsG0480023187.01.T01	2539	4469	3320	2068	1227	573	1763	1088	0.000251618	0.00849678	3099	1162.75	1
MsG0380017397.01.T01	31	25	2	63	5	0	3	0	0.000253159	0.00849678	30.25	2	1
MsG0380015795.01.T01	63	48	42	62	35	15	20	29	0.000255327	0.00850652	53.75	24.75	1
MsG0780036310.01.T01	144	134	165	239	80	76	113	107	0.000267329	0.0087842	170.5	94	1
MsG0880046261.01.T01	20	12	14	5	3	2	1	2	0.000267539	0.0087842	12.75	2	1
MsG0380014266.01.T01	115	73	136	83	55	20	49	29	0.000270541	0.00881886	101.75	38.25	1
MsG0180005005.01.T01	6	5	3	13	32	24	18	30	0.000273847	0.00886287	6.75	26	0
MsG0580028237.01.T01	24	10	1	2	0	0	0	0	0.000277704	NA	9.25	0	1
MsG0180000321.01.T01	46	66	28	20	13	10	12	17	0.000289153	0.00921649	40	13	1
MsG0280007136.01.T01	536	680	722	433	371	318	313	310	0.000289827	0.00921649	592.75	328	1
MsG0480021205.01.T01	103	107	90	58	54	21	39	31	0.000290876	0.00921649	89.5	36.25	1
MsG0280008640.01.T01	692	843	774	954	1540	1911	1632	1222	0.000298216	0.00938346	815.75	1576.25	0
MsG0880046462.01.T01	719	1042	894	354	409	209	298	286	0.000306152	0.00956671	752.25	300.5	1
MsG0480021999.01.T01	63	74	46	102	167	165	109	221	0.00031558	0.00979379	71.25	165.5	0
MsG0380014864.01.T01	11	14	9	7	1	1	1	3	0.000317513	NA	10.25	1.5	1
MsG0280009757.01.T01	10	5	8	14	23	39	20	77	0.000337444	0.010356	9.25	39.75	0
MsG0880043918.01.T01	21	33	7	39	9	2	4	6	0.000340908	0.010356	25	5.25	1
MsG0880047229.01.T01	18	19	11	11	34	56	32	45	0.000341163	0.010356	14.75	41.75	0
MsG0180000731.01.T01	41	43	20	39	16	19	13	15	0.000342839	0.010356	35.75	15.75	1
MsG0380015883.01.T01	36	29	32	30	12	12	13	21	0.0003551	0.0106554	31.75	14.5	1
MsG0180001113.01.T01	69	76	61	84	51	46	35	38	0.000369738	0.0110216	72.5	42.5	1
MsG0180000221.01.T01	4	6	4	7	13	32	16	26	0.000375567	0.0111222	5.25	21.75	0
MsG0480023634.01.T01	120	111	182	171	241	408	268	439	0.000405819	0.0119022	146	339	0
MsG0380016969.01.T01	27	63	27	58	97	169	102	118	0.00040716	0.0119022	43.75	121.5	0
MsG0280006307.01.T01	316	453	551	549	202	308	292	214	0.000413661	0.0120147	467.25	254	1
MsG0680035477.01.T01	57	64	56	77	31	9	32	31	0.000422667	0.0121981	63.5	25.75	1
MsG0780040408.01.T01	48	77	36	48	27	16	26	12	0.000431074	0.012362	52.25	20.25	1
MsG0180000086.01.T01	5	1	2	2	19	15	10	13	0.000435272	0.0124017	2.5	14.25	0
MsG0180004297.01.T01	16	20	11	24	3	6	5	8	0.000437931	0.0124017	17.75	5.5	1
MsG0780041800.01.T01	30	109	85	33	13	26	23	14	0.000445358	0.0125336	64.25	19	1
MsG0680032617.01.T01	0	0	0	1	8	37	17	0	0.000491785	NA	0.25	15.5	0
MsG0880046041.01.T01	37	12	41	73	18	2	7	4	0.000502542	0.0140557	40.75	7.75	1
MsG0480023796.01.T01	6	7	3	3	0	0	0	0	0.000517402	NA	4.75	0	1
MsG0380014967.01.T01	6	3	7	3	0	0	0	0	0.000522605	NA	4.75	0	1
MsG0380017883.01.T01	10	4	2	12	26	29	16	39	0.00054077	0.0150321	7	27.5	0
MsG0680030477.01.T01	7	21	15	10	3	2	2	4	0.000556111	0.0153643	13.25	2.75	1
MsG0880046135.01.T01	89	74	44	29	28	19	25	20	0.0005635	0.015385	59	23	1
MsG0380015602.01.T01	15	18	14	16	4	5	6	6	0.000563652	0.015385	15.75	5.25	1
MsG0780041307.01.T01	130	80	39	154	186	398	201	344	0.000573877	0.0155703	100.75	282.25	0
MsG0380018058.01.T04	283	343	410	239	169	146	213	136	0.000587859	0.0158547	318.75	166	1
MsG0780040014.01.T01	14	7	19	13	27	34	72	51	0.000619319	0.0166043	13.25	46	0
MsG0780040283.01.T01	57	66	66	48	31	33	36	29	0.000643668	0.0171557	59.25	32.25	1
MsG0380015447.01.T01	1780	1563	1380	2415	1333	881	1212	988	0.000658991	0.0174613	1784.5	1103.5	1
MsG0380016330.01.T01	178	147	99	436	353	1002	497	908	0.00067545	0.0177934	215	690	0
MsG0380016690.01.T01	61	100	58	72	29	15	32	49	0.000680405	0.0178203	72.75	31.25	1
MsG0080049015.01.T01	43	43	44	37	24	10	24	15	0.000685382	0.0178475	41.75	18.25	1
MsG0280011471.01.T01	63	24	35	58	17	17	15	29	0.000701026	0.0181506	45	19.5	1
MsG0580024493.01.T01	72	77	88	62	157	131	200	160	0.0007138	0.0183763	74.75	162	0
MsG0880046773.01.T01	17	20	11	19	4	9	5	2	0.000755244	0.0193334	16.75	5	1
MsG0280008139.01.T01	4	7	3	13	18	30	18	39	0.00077938	0.0198392	6.75	26.25	0
MsG0780038753.01.T01	65	18	87	2	4	1	11	1	0.000791233	0.0200005	43	4.25	1
MsG0380015313.01.T01	9	3	2	8	9	27	23	51	0.000798194	0.0200005	5.5	27.5	0
MsG0780036391.01.T01	1	1	3	8	5	49	16	34	0.000798959	0.0200005	3.25	26	0
MsG0380012443.01.T05	45	20	16	19	11	10	7	5	0.000804835	0.0200369	25	8.25	1
MsG0480021424.01.T01	19	17	14	14	3	5	4	9	0.00082184	0.0203484	16	5.25	1
MsG0280006965.01.T01	0	0	0	0	4	7	3	6	0.000827827	NA	0	5	0
MsG0480021754.01.T01	34	55	56	7	10	3	13	7	0.000836416	0.0205968	38	8.25	1
MsG0880047112.01.T01	15	16	19	38	58	44	60	63	0.000843837	0.0206672	22	56.25	0
MsG0380017394.01.T01	35	76	19	142	11	10	26	23	0.000873983	0.021177	68	17.5	1
MsG0180006212.01.T01	1751	2127	3068	1551	1188	721	1323	786	0.000873999	0.021177	2124.25	1004.5	1
MsG0580029884.01.T01	43	35	33	15	12	10	14	13	0.000896351	0.021603	31.5	12.25	1
MsG0480021333.01.T01	66	56	124	76	17	38	20	54	0.000905034	0.0216969	80.5	32.25	1
MsG0280011033.01.T01	30	4	41	25	5	2	9	3	0.000941641	0.0224077	25	4.75	1
MsG0280006475.01.T01	83	85	105	111	67	57	59	61	0.000944576	0.0224077	96	61	1
MsG0480023569.01.T01	8	6	22	2	0	0	1	1	0.00097151	NA	9.5	0.5	1
MsG0080049049.01.T01	3	1	1	5	7	27	9	20	0.000986143	0.0232719	2.5	15.75	0
MsG0280008643.01.T01	0	0	1	1	9	5	12	8	0.000988214	NA	0.5	8.5	0
MsG0180003671.01.T01	8	4	3	5	24	17	10	29	0.00100203	0.0235243	5	20	0
MsG0180004680.01.T01	9	14	3	6	1	1	0	0	0.00100282	NA	8	0.5	1
MsG0880045184.01.T01	80	44	89	27	11	24	29	6	0.00100927	0.0235721	60	17.5	1
MsG0480021193.01.T01	4	1	2	39	1	0	0	0	0.00102288	NA	11.5	0.25	1
MsG0280007214.01.T01	0	0	0	0	2	4	3	18	0.00103446	NA	0	6.75	0
MsG0380016936.01.T01	37	33	37	46	64	99	59	94	0.00103868	0.0241347	38.25	79	0
MsG0380011504.01.T01	48	46	9	107	17	9	5	19	0.00106043	0.0243992	52.5	12.5	1
MsG0480020473.01.T01	45	43	50	82	115	90	115	142	0.00106083	0.0243992	55	115.5	0
MsG0380018000.01.T01	10	7	3	3	1	0	0	0	0.00106543	NA	5.75	0.25	1
MsG0280006428.01.T01	11	11	1	13	1	0	0	1	0.00107074	NA	9	0.5	1
MsG0280006418.01.T01	208	211	175	269	157	160	143	179	0.00108526	0.0248349	215.75	159.75	1
MsG0180005557.01.T01	45	29	17	14	91	75	82	51	0.00109572	0.0249483	26.25	74.75	0
MsG0280009395.01.T01	113	146	129	104	69	70	84	81	0.00112611	0.0255121	123	76	1
MsG0380014809.01.T01	10	3	6	11	1	0	0	1	0.00114391	NA	7.5	0.5	1
MsG0880047338.01.T01	409	303	202	288	652	480	494	627	0.00114651	0.0258168	300.5	563.25	0
MsG0480019283.01.T01	1025	845	1579	3663	4478	4483	11108	4075	0.00115096	0.0258168	1778	6036	0
MsG0780041173.01.T01	376	401	763	204	208	109	223	112	0.00116014	0.0258946	436	163	1
MsG0880047065.01.T01	13	14	6	19	30	40	25	47	0.00116597	0.0258971	13	35.5	0
MsG0080048900.01.T01	19	20	13	16	37	41	34	43	0.00117605	0.0259936	17	38.75	0
MsG0580029325.01.T01	279	326	70	192	82	107	51	109	0.00121526	0.0267298	216.75	87.25	1
MsG0780040883.01.T01	18	10	7	13	25	50	22	43	0.00122435	0.026779	12	35	0
MsG0780039668.01.T01	525	267	653	604	227	198	349	269	0.00122931	0.026779	512.25	260.75	1
MsG0780039224.01.T01	8	7	3	9	12	33	21	27	0.00130414	0.0282729	6.75	23.25	0
MsG0280006748.01.T01	470	591	36	90	74	50	69	79	0.00135166	0.0291637	296.75	68	1
MsG0480020924.01.T01	2440	1249	1809	2871	663	506	1281	1404	0.00136831	0.0292678	2092.25	963.5	1
MsG0580024368.01.T01	3	2	6	4	15	17	12	16	0.0013694	0.0292678	3.75	15	0
MsG0580029657.01.T01	3	4	8	4	12	23	18	20	0.00138161	0.02939	4.75	18.25	0
MsG0280008007.01.T01	233	93	328	45	66	45	60	49	0.00143081	0.0301781	174.75	55	1
MsG0280007950.01.T01	43	25	190	10	7	7	24	8	0.00143198	0.0301781	67	11.5	1
MsG0780041408.01.T01	1	0	1	0	3	10	21	5	0.00146879	NA	0.5	9.75	0
MsG0280007914.01.T01	22	18	12	21	39	89	25	59	0.00150578	0.0315866	18.25	53	0
MsG0480023810.01.T01	32	22	12	30	72	53	38	68	0.00151393	0.0316111	24	57.75	0
MsG0180001988.01.T01	11	13	11	9	4	0	2	4	0.00155397	NA	11	2.5	1
MsG0480021892.01.T01	7	4	1	6	21	19	10	20	0.00159293	0.0330002	4.5	17.5	0
MsG0780040577.01.T01	24	3	36	46	96	76	95	163	0.00159502	0.0330002	27.25	107.5	0
MsG0480023717.01.T01	660	745	769	367	393	328	361	220	0.00160723	0.0331017	635.25	325.5	1
MsG0780040391.01.T01	3	5	3	4	0	0	0	0	0.00162096	NA	3.75	0	1
MsG0380015349.01.T01	15	9	6	8	4	0	1	1	0.00162177	NA	9.5	1.5	1
MsG0280006805.01.T01	214	206	309	87	129	60	67	80	0.00162433	0.0333025	204	84	1
MsG0880047399.01.T01	39	31	15	68	10	19	7	19	0.00166662	0.0340155	38.25	13.75	1
MsG0280007944.01.T01	15	12	6	6	4	1	0	1	0.00172421	NA	9.75	1.5	1
MsG0380014391.01.T01	26	29	37	29	16	13	12	19	0.00174891	0.0355351	30.25	15	1
MsG0180005847.01.T01	57	44	50	34	20	28	23	31	0.00177326	0.035869	46.25	25.5	1
MsG0180004244.01.T01	1	0	0	0	2	16	11	2	0.00178625	NA	0.25	7.75	0
MsG0380015862.01.T01	68	25	66	28	24	12	16	21	0.00180934	0.0361241	46.75	18.25	1
MsG0480022848.01.T01	95	181	104	345	48	77	95	87	0.00180934	0.0361241	181.25	76.75	1
MsG0380017063.01.T01	22	21	25	17	10	4	12	6	0.00180979	0.0361241	21.25	8	1
MsG0880042475.01.T01	9	8	33	4	2	1	4	1	0.0018373	0.0363236	13.5	2	1
MsG0880046123.01.T01	110	63	167	29	32	21	44	27	0.00184324	0.0363236	92.25	31	1
MsG0180004904.01.T01	75	73	78	79	51	49	56	43	0.00184886	0.0363236	76.25	49.75	1
MsG0180003331.01.T01	95	127	76	92	183	200	202	160	0.00185311	0.0363236	97.5	186.25	0
MsG0480021976.01.T01	14	18	8	14	4	3	6	4	0.00186475	0.0363236	13.5	4.25	1
MsG0680030439.01.T01	3524	4020	5855	2482	2516	1293	2281	1438	0.00186788	0.0363236	3970.25	1882	1
MsG0580026644.01.T01	19	11	15	10	5	3	5	5	0.00188903	0.0365778	13.75	4.5	1
MsG0480022765.01.T01	95200	95472	94856	79442	76000	42187	55043	57802	0.00191938	0.0370072	91242.5	57758	1
MsG0680032375.01.T01	0	0	0	0	4	8	3	3	0.00193778	NA	0	4.5	0
MsG0380016130.01.T01	16	15	31	32	34	64	91	78	0.00194139	0.0372203	23.5	66.75	0
MsG0380016276.01.T01	3	2	2	5	10	16	8	20	0.00194686	0.0372203	3	13.5	0
MsG0680032651.01.T01	9	11	13	2	2	1	1	1	0.00198447	NA	8.75	1.25	1
MsG0380017542.01.T01	48	46	104	38	17	29	31	23	0.00210072	0.0398744	59	25	1
MsG0180006216.01.T01	25	37	24	18	14	13	9	9	0.00210529	0.0398744	26	11.25	1
MsG0380018047.01.T01	264	393	622	265	177	134	249	90	0.00211208	0.0398744	386	162.5	1
MsG0880046084.01.T01	23	9	6	5	2	3	1	2	0.00211551	NA	10.75	2	1
MsG0780039902.01.T01	57	12	32	32	16	0	3	6	0.00212763	0.0400013	33.25	6.25	1
MsG0780041177.01.T01	42	20	3	6	3	2	4	3	0.00214221	0.0401089	17.75	3	1
MsG0180001827.01.T01	52	70	27	27	27	9	11	18	0.00216427	0.0402613	44	16.25	1
MsG0880042288.01.T01	15	19	9	22	32	50	27	61	0.00216812	0.0402613	16.25	42.5	0
MsG0480022687.01.T01	55	29	43	36	27	5	16	14	0.00221319	0.0408925	40.75	15.5	1
MsG0680030759.01.T01	109	176	191	9	25	10	43	2	0.00222016	0.0408925	121.25	20	1
MsG0180001147.01.T01	223	192	99	227	115	93	114	129	0.00229394	0.0418678	185.25	112.75	1
MsG0180000362.01.T01	235	190	57	434	115	59	59	100	0.00229784	0.0418678	229	83.25	1
MsG0780041014.01.T01	82	98	143	36	48	30	39	31	0.00230749	0.0418678	89.75	37	1
MsG0780039143.01.T01	6	5	2	5	12	12	16	28	0.00231008	0.0418678	4.5	17	0
MsG0380016317.01.T01	36	43	25	260	185	644	276	502	0.00238211	0.0430014	91	401.75	0
MsG0480023162.01.T01	23	13	18	46	8	6	14	6	0.00241006	0.0433333	25	8.5	1
MsG0780040141.01.T01	13	17	6	8	3	4	1	3	0.00246393	NA	11	2.75	1
MsG0180003585.01.T01	112	51	76	93	32	43	57	56	0.00259858	0.0465383	83	47	1
MsG0680030746.01.T01	11	8	5	11	2	1	2	3	0.00262279	NA	8.75	2	1
MsG0280006607.01.T01	24	25	36	28	11	3	17	12	0.00262803	0.0467318	28.25	10.75	1
MsG0280010303.01.T01	23	34	19	31	49	84	43	65	0.00263002	0.0467318	26.75	60.25	0
MsG0680035242.01.T01	107	63	56	85	119	135	135	217	0.00264321	0.0467827	77.75	151.5	0
MsG0580029354.01.T01	19	7	62	2	3	0	5	0	0.00268289	0.0473003	22.5	2	1
MsG0280008006.01.T01	17	13	1	3	1	0	0	1	0.00269022	NA	8.5	0.5	1
MsG0480023046.01.T01	16	12	7	5	3	3	2	1	0.00272073	NA	10	2.25	1
MsG0480022961.01.T01	21	41	52	46	15	11	27	11	0.00272665	0.0478855	40	16	1
MsG0880046180.01.T01	61	61	72	57	34	24	46	39	0.00277508	0.0484674	62.75	35.75	1
MsG0880046219.01.T01	9375	9913	10299	5113	4946	2721	6051	4000	0.00278118	0.0484674	8675	4429.5	1
MsG0880045871.01.T01	1	3	1	1	5	12	7	16	0.00279481	NA	1.5	10	0
MsG0480023881.01.T01	35	37	31	38	20	8	18	24	0.00283037	0.0491357	35.25	17.5	1
MsG0280010484.01.T01	188	85	190	96	64	44	93	67	0.00292095	0.0505146	139.75	67	1
MsG0580025564.01.T01	3	3	2	3	14	15	7	11	0.00296348	NA	2.75	11.75	0
MsG0880047660.01.T01	52	31	37	67	120	80	74	105	0.00301729	0.0516085	46.75	94.75	0
MsG0780040702.01.T01	55	82	69	50	40	25	34	42	0.00301985	0.0516085	64	35.25	1
MsG0880045839.01.T01	12	18	18	12	21	61	39	46	0.00305275	0.0516085	15	41.75	0
MsG0880042794.01.T01	5	3	2	3	14	14	9	13	0.00306467	0.0516085	3.25	12.5	0
MsG0780040454.01.T01	25	23	21	37	53	67	40	56	0.00306587	0.0516085	26.5	54	0
MsG0580029671.01.T01	44	40	10	0	1	5	1	4	0.00307574	0.0516085	23.5	2.75	1
MsG0180005824.01.T01	30	25	22	27	58	49	51	46	0.00309796	0.0516085	26	51	0
MsG0180004747.01.T01	42	46	54	33	25	23	27	21	0.00310503	0.0516085	43.75	24	1
MsG0480021906.01.T01	97	81	118	81	31	27	75	50	0.00310726	0.0516085	94.25	45.75	1
MsG0680031692.01.T01	9	8	1	7	23	36	16	15	0.00311839	0.0516085	6.25	22.5	0
MsG0680035612.01.T01	454	485	753	647	1061	1114	1566	1028	0.00312479	0.0516085	584.75	1192.25	0
MsG0380015757.01.T01	860	728	1005	1437	1496	1718	2105	2046	0.00314597	0.0516085	1007.5	1841.25	0
MsG0380016924.01.T01	4	3	1	7	10	27	6	32	0.00316725	0.0516085	3.75	18.75	0
MsG0880047417.01.T01	6	6	0	4	15	25	16	11	0.00317363	0.0516085	4	16.75	0
MsG0380016659.01.T01	37	68	31	45	20	11	18	33	0.00317445	0.0516085	45.25	20.5	1
MsG0480021038.01.T01	21	24	19	28	59	34	45	65	0.00317627	0.0516085	23	50.75	0
MsG0580024328.01.T01	0	1	0	2	5	11	5	10	0.00317731	NA	0.75	7.75	0
MsG0180000762.01.T01	1	7	1	1	13	19	10	13	0.00317783	0.0516085	2.5	13.75	0
MsG0380011692.01.T01	57	62	27	47	22	31	29	19	0.00323936	0.0522331	48.25	25.25	1
MsG0480022459.01.T01	12	17	25	33	9	7	7	12	0.00324435	0.0522331	21.75	8.75	1
MsG0380015603.01.T01	82	94	151	80	64	46	37	69	0.00325088	0.0522331	101.75	54	1
MsG0080048917.01.T01	30	14	39	12	11	3	10	4	0.00327458	0.052428	23.75	7	1
MsG0780040018.01.T01	43	39	10	23	18	5	4	7	0.00333118	0.0530298	28.75	8.5	1
MsG0480023656.01.T01	42	12	39	11	13	2	7	2	0.00333908	0.0530298	26	6	1
MsG0580026643.01.T01	52	32	44	52	25	5	26	18	0.00334728	0.0530298	45	18.5	1
MsG0680035731.01.T01	23	26	39	19	15	9	13	10	0.0033808	0.0533743	26.75	11.75	1
MsG0680034144.01.T01	2	2	2	0	17	5	9	9	0.00341542	NA	1.5	10	0
MsG0280008557.01.T01	12	34	34	30	9	11	14	12	0.00342206	0.053838	27.5	11.5	1
MsG0480023752.01.T01	3	3	3	4	11	10	12	16	0.00345113	0.0540494	3.25	12.25	0
MsG0580025280.01.T01	6	0	1	6	13	15	11	20	0.00345935	0.0540494	3.25	14.75	0
MsG0880044339.01.T01	117	112	222	76	70	45	73	64	0.003476	0.0540878	131.75	63	1
MsG0180005523.01.T01	15	29	11	2	2	3	1	5	0.00349574	0.0540878	14.25	2.75	1
MsG0580024823.01.T01	4	18	14	31	16	109	76	77	0.00350647	0.0540878	16.75	69.5	0
MsG0880047327.01.T01	107	156	148	298	359	415	398	314	0.00350956	0.0540878	177.25	371.5	0
MsG0680030758.01.T01	639	356	477	61	206	8	40	21	0.00355355	0.0545802	383.25	68.75	1
MsG0180000176.01.T01	0	0	0	0	3	5	2	6	0.0035839	NA	0	4	0
MsG0380012780.01.T01	56	194	105	125	68	16	52	49	0.00365402	0.0559336	120	46.25	1
MsG0780041495.01.T01	54	34	37	64	86	79	85	90	0.00367824	0.0561149	47.25	85	0
MsG0780041691.01.T01	29	20	14	29	14	6	9	12	0.00374317	0.0569138	23	10.25	1
MsG0080049059.01.T01	67	64	34	112	159	144	101	194	0.0038385	0.0581681	69.25	149.5	0
MsG0180000123.01.T01	1	0	0	0	9	6	4	2	0.00385608	NA	0.25	5.25	0
MsG0880045517.01.T01	131	123	98	29	39	25	57	27	0.00392567	0.0592908	95.25	37	1
MsG0380018035.01.T01	73	71	64	73	48	48	36	60	0.0039606	0.0596196	70.25	48	1
MsG0580024538.01.T01	14	15	12	20	36	41	30	28	0.00399953	0.0598812	15.25	33.75	0
MsG0780040622.01.T01	30	18	14	19	10	8	10	9	0.00400441	0.0598812	20.25	9.25	1
MsG0080049039.01.T01	45	33	71	19	18	5	23	10	0.00404816	0.0603363	42	14	1
MsG0880047717.01.T01	137	76	362	37	54	41	54	51	0.00409956	0.0609019	153	50	1
MsG0180000792.01.T01	8	5	9	20	2	1	4	3	0.0041832	NA	10.5	2.5	1
MsG0180004053.01.T01	27	11	6	7	4	2	4	3	0.00431911	0.0639538	12.75	3.25	1
MsG0880043063.01.T01	32	37	46	41	18	25	26	21	0.00435851	0.0642957	39	22.5	1
MsG0880045710.01.T01	5	1	7	2	0	0	0	0	0.0043653	NA	3.75	0	1
MsG0880047645.01.T01	6	6	8	4	23	18	22	12	0.00437057	0.0642957	6	18.75	0
MsG0880047719.01.T01	17	18	69	32	6	11	16	14	0.00444705	0.065209	34	11.75	1
MsG0480022305.01.T01	8	3	3	8	14	21	14	18	0.00448321	0.0655272	5.5	16.75	0
MsG0180001861.01.T01	51	61	16	27	24	3	1	7	0.00454006	0.0661447	38.75	8.75	1
MsG0480022956.01.T01	30	35	39	21	12	23	10	16	0.00458786	0.0666269	31.25	15.25	1
MsG0480018607.01.T01	4	2	8	3	1	0	0	0	0.00465452	NA	4.25	0.25	1
MsG0380012316.01.T01	6	6	3	10	2	0	0	1	0.004706	NA	6.25	0.75	1
MsG0880046042.01.T01	2	2	1	1	6	16	5	9	0.00478999	NA	1.5	9	0
MsG0280007865.01.T01	29	8	2	7	0	0	0	4	0.00481278	NA	11.5	1	1
MsG0580025134.01.T01	21	25	15	27	44	54	45	37	0.00481333	0.069678	22	45	0
MsG0580026206.01.T01	17	11	18	3	6	1	2	1	0.00488904	0.0705486	12.25	2.5	1
MsG0180006199.01.T01	16	29	16	10	5	6	6	10	0.00491769	0.0707167	17.75	6.75	1
MsG0580024955.01.T01	6	10	22	7	2	2	5	2	0.00493191	0.0707167	11.25	2.75	1
MsG0380016133.01.T01	47	40	13	45	66	80	68	114	0.00496479	0.0709636	36.25	82	0
MsG0280007513.01.T01	1	1	1	3	18	11	15	1	0.00499115	NA	1.5	11.25	0
MsG0480021302.01.T01	135	74	43	156	181	241	165	323	0.00500129	0.0712605	102	227.5	0
MsG0880044451.01.T01	25	21	46	53	15	16	23	13	0.00505271	0.07161	36.25	16.75	1
MsG0480021983.01.T01	19	25	12	8	6	7	6	4	0.00505743	0.07161	16	5.75	1
MsG0680035696.01.T01	15	12	14	28	35	38	34	42	0.00508986	0.0718447	17.25	37.25	0
MsG0380017540.01.T01	38	45	49	46	77	73	86	89	0.00520887	0.0732962	44.5	81.25	0
MsG0880047326.01.T01	15	8	19	45	71	34	79	68	0.00526953	0.0738735	21.75	63	0
MsG0080048460.01.T01	9	4	2	11	19	14	17	35	0.0052825	0.0738735	6.5	21.25	0
MsG0380016271.01.T01	1126	951	712	785	730	567	679	559	0.00561776	0.0783202	893.5	633.75	1
MsG0380016142.01.T01	213	223	377	373	123	189	233	125	0.00567898	0.0789308	296.5	167.5	1
MsG0880046786.01.T01	172	224	142	254	280	474	326	339	0.00573799	0.0795071	198	354.75	0
MsG0280011140.01.T01	12	11	8	9	16	26	27	29	0.00576803	0.0796443	10	24.5	0
MsG0780041366.01.T01	81	77	14	33	32	13	12	13	0.00578444	0.0796443	51.25	17.5	1
MsG0780039903.01.T01	9	8	11	5	4	0	1	2	0.00579267	NA	8.25	1.75	1
MsG0380017895.01.T01	8851	13399	18388	8233	6302	4307	9019	5991	0.00580063	0.0796443	12217.8	6404.75	1
MsG0880046173.01.T01	6	5	8	8	11	20	24	22	0.00585177	0.0801039	6.75	19.25	0
MsG0380017962.01.T01	1076	1209	1975	1156	769	543	1055	727	0.00591421	0.080342	1354	773.5	1
MsG0480022639.01.T01	50	19	112	7	11	7	12	20	0.00593572	0.080342	47	12.5	1
MsG0080048549.01.T01	179	173	201	112	98	99	117	115	0.0059457	0.080342	166.25	107.25	1
MsG0480020689.01.T01	2	3	4	5	6	14	15	18	0.00594605	0.080342	3.5	13.25	0
MsG0380014750.01.T01	36	24	59	57	87	100	96	86	0.00597454	0.080342	44	92.25	0
MsG0280010246.01.T01	21	31	22	12	14	6	6	9	0.00597556	0.080342	21.5	8.75	1
MsG0280011263.01.T01	6	9	8	2	2	1	0	0	0.00603533	NA	6.25	0.75	1
MsG0280007726.01.T01	21	12	13	15	7	10	4	4	0.00606717	0.0813323	15.25	6.25	1
MsG0080048275.01.T01	37	35	38	50	24	27	28	18	0.00624682	0.0833002	40	24.25	1
MsG0380016201.01.T01	49	47	66	61	33	32	43	31	0.00625896	0.0833002	55.75	34.75	1
MsG0480018093.01.T01	57	74	19	231	32	36	18	40	0.00626912	0.0833002	95.25	31.5	1
MsG0480023711.01.T01	21	23	14	21	33	66	33	42	0.00630963	0.0833515	19.75	43.5	0
MsG0280006524.01.T01	70	52	60	53	78	103	116	124	0.00630977	0.0833515	58.75	105.25	0
MsG0580025315.01.T01	241	196	60	134	123	16	27	32	0.00642837	0.0846713	157.75	49.5	1
MsG0880041873.01.T01	14	21	6	16	22	59	23	67	0.0064907	0.0852446	14.25	42.75	0
MsG0180004801.01.T01	2	7	2	2	0	0	0	0	0.0065111	NA	3.25	0	1
MsG0680031493.01.T01	2	0	1	1	9	8	4	7	0.00651299	NA	1	7	0
MsG0880046837.01.T01	9	7	3	5	15	23	30	10	0.00656607	0.0859852	6	19.5	0
MsG0780040149.01.T01	51	46	47	115	21	32	27	52	0.00662576	0.0861813	64.75	33	1
MsG0580024875.01.T01	112	223	245	61	84	42	85	67	0.00663369	0.0861813	160.25	69.5	1
MsG0480021150.01.T01	66	81	30	10	19	15	19	13	0.00663811	0.0861813	46.75	16.5	1
MsG0780041218.01.T01	4	2	3	8	12	17	12	14	0.00668522	0.086545	4.25	13.75	0
MsG0380015765.01.T01	65	91	49	85	19	13	52	46	0.00675085	0.0871455	72.5	32.5	1
MsG0180005516.01.T01	30	31	46	27	59	67	81	69	0.00684059	0.0878097	33.5	69	0
MsG0780040331.01.T01	123	203	124	98	92	103	59	55	0.00684105	0.0878097	137	77.25	1
MsG0180000500.01.T01	11	2	12	1	1	1	0	0	0.00686282	NA	6.5	0.5	1
MsG0380017727.01.T01	122	117	245	126	82	51	112	70	0.00695932	0.0890754	152.5	78.75	1
MsG0480023544.01.T01	0	0	0	0	0	13	4	6	0.00702364	NA	0	5.75	0
MsG0280010356.01.T01	76	61	90	66	40	21	61	28	0.00714713	0.0909981	73.25	37.5	1
MsG0280006963.01.T01	4	7	4	1	0	0	1	0	0.00716021	NA	4	0.25	1
MsG0380012931.01.T01	29	32	10	13	35	73	46	62	0.00716539	0.0909981	21	54	0
MsG0480021349.01.T01	2	1	6	4	0	0	0	0	0.00716647	NA	3.25	0	1
MsG0880045858.01.T01	106	124	50	249	26	97	40	62	0.00716979	0.0909981	132.25	56.25	1
MsG0480020139.01.T01	45	19	33	68	20	21	20	24	0.00726563	0.0919568	41.25	21.25	1
MsG0680030771.01.T01	26	18	11	34	12	6	12	9	0.00728877	0.0919928	22.25	9.75	1
MsG0380015556.01.T01	3	1	2	1	9	9	8	7	0.00739994	NA	1.75	8.25	0
MsG0380017141.01.T01	51	53	60	42	42	20	30	21	0.00740734	0.0930108	51.5	28.25	1
MsG0280007202.01.T01	41	51	34	55	76	77	69	101	0.00742773	0.0930108	45.25	80.75	0
MsG0380016790.01.T01	1514	1781	1323	1215	1251	813	892	1093	0.00744369	0.0930108	1458.25	1012.25	1
MsG0380016183.01.T01	26	33	24	49	53	63	71	66	0.00746422	0.0930108	33	63.25	0
MsG0280008049.01.T01	7	4	9	7	14	25	16	19	0.00747206	0.0930108	6.75	18.5	0
MsG0580029988.01.T01	3	2	2	3	7	10	9	13	0.00755018	NA	2.5	9.75	0
MsG0180000105.01.T01	0	0	0	0	2	2	6	4	0.00757426	NA	0	3.5	0
MsG0180003785.01.T01	79	83	62	81	94	151	118	184	0.00763784	0.0948026	76.25	136.75	0
MsG0480022113.01.T01	23	34	29	7	11	3	11	6	0.00765786	0.0948026	23.25	7.75	1
MsG0780040881.01.T01	23	30	31	12	6	8	15	12	0.00768057	0.0948247	24	10.25	1
MsG0180003510.01.T01	26	19	34	31	39	70	46	81	0.00770747	0.0948982	27.5	59	0
MsG0780037187.01.T01	8	22	11	19	4	3	7	8	0.00778814	0.0949862	15	5.5	1
MsG0480018087.01.T01	98	81	68	152	198	188	141	173	0.00781648	0.0949862	99.75	175	0
MsG0180000097.01.T01	314	161	360	506	159	102	222	227	0.00782332	0.0949862	335.25	177.5	1
MsG0480021339.01.T01	5	0	7	5	0	0	0	0	0.00784479	NA	4.25	0	1
MsG0480022069.01.T01	85	40	32	34	32	13	26	16	0.00785706	0.0949862	47.75	21.75	1
MsG0180001615.01.T01	82	120	74	135	183	317	123	224	0.00786067	0.0949862	102.75	211.75	0
MsG0480023514.01.T01	8	6	9	7	22	21	23	13	0.00787392	0.0949862	7.5	19.75	0
MsG0880046831.01.T01	25	23	23	31	37	58	43	55	0.00787982	0.0949862	25.5	48.25	0
MsG0380016057.01.T01	11	9	12	15	24	27	29	24	0.00788233	0.0949862	11.75	26	0
MsG0580026488.01.T01	8	7	6	12	16	17	25	25	0.00796781	0.0957314	8.25	20.75	0
MsG0280008935.01.T01	23	18	31	17	15	3	10	8	0.00801376	0.0957314	22.25	9	1
MsG0280011227.01.T01	18	48	29	40	56	126	71	70	0.00804066	0.0957314	33.75	80.75	0
MsG0880042743.01.T01	11	13	8	12	21	28	18	39	0.00804808	0.0957314	11	26.5	0
MsG0480020339.01.T01	31	34	19	45	56	80	45	74	0.00804981	0.0957314	32.25	63.75	0
MsG0180005980.01.T01	42	46	46	28	25	29	18	23	0.00808169	0.095859	40.5	23.75	1
MsG0880046251.01.T01	18	23	32	15	11	7	11	12	0.00821755	0.0972159	22	10.25	1
MsG0180005849.01.T01	5	3	3	1	0	0	0	0	0.0084246	NA	3	0	1
MsG0480021803.01.T01	15	19	28	17	12	6	10	8	0.00845221	0.0997316	19.75	9	1
MsG0480020704.01.T01	7	9	3	4	17	46	12	11	0.00878464	0.103385	5.75	21.5	0
MsG0280011389.01.T01	11	12	10	16	26	27	24	28	0.00881986	0.103531	12.25	26.25	0
MsG0880046573.01.T01	7	5	5	9	17	23	9	24	0.00889948	0.104039	6.5	18.25	0
MsG0280010188.01.T01	65	40	58	45	24	31	43	26	0.00892915	0.104039	52	31	1
MsG0880042969.01.T01	99	45	47	50	66	170	108	215	0.00893821	0.104039	60.25	139.75	0
MsG0580024605.01.T01	4	3	2	7	13	17	8	14	0.00895499	0.104039	4	13	0
MsG0880045872.01.T01	1	0	0	0	3	8	1	7	0.00899057	NA	0.25	4.75	0
MsG0780041262.01.T01	110	66	83	58	36	35	62	55	0.00911065	0.105576	79.25	47	1
MsG0380012622.01.T03	6	5	12	1	0	0	2	0	0.00929213	NA	6	0.5	1
MsG0280007211.01.T01	18	15	12	22	26	54	39	28	0.00932039	0.107731	16.75	36.75	0
MsG0080048676.01.T01	13	22	24	34	8	7	11	17	0.00935027	0.107769	23.25	10.75	1
MsG0780037127.01.T01	67	24	17	23	17	5	14	15	0.00937118	0.107769	32.75	12.75	1
MsG0880045530.01.T01	82	53	72	87	123	116	106	131	0.00942076	0.107833	73.5	119	0
MsG0880046384.01.T01	451	457	231	233	216	207	239	199	0.00942585	0.107833	343	215.25	1
MsG0480018232.01.T01	35	29	51	102	90	191	107	119	0.00944814	0.107833	54.25	126.75	0
MsG0880046268.01.T01	18	12	14	14	29	47	22	30	0.00953376	0.108536	14.5	32	0
MsG0480018631.01.T01	71	57	80	109	65	37	50	45	0.00961639	0.109203	79.25	49.25	1
MsG0580028492.01.T01	4	1	2	5	0	0	0	0	0.00973919	NA	3	0	1
MsG0380016741.01.T01	93	60	32	25	20	25	28	29	0.00974093	0.110258	52.5	25.5	1
MsG0580024268.01.T01	4	8	7	6	10	34	15	19	0.00975797	0.110258	6.25	19.5	0
MsG0880046140.01.T01	0	0	0	2	9	19	1	3	0.00977034	NA	0.5	8	0
MsG0880047213.01.T01	80	84	188	106	75	51	71	56	0.0098649	0.111189	114.5	63.25	1
MsG0180003999.01.T01	0	0	1	1	7	2	6	7	0.00991425	NA	0.5	5.5	0
MsG0180006227.01.T01	137	115	166	212	297	194	369	324	0.00993501	0.111701	157.5	296	0
MsG0380015633.01.T01	1	0	0	1	3	5	7	6	0.0100312	NA	0.5	5.25	0
MsG0880042780.01.T01	12	12	20	12	7	5	7	5	0.0100757	0.112967	14	6	1
MsG0180000325.01.T01	39	42	27	28	26	9	17	19	0.0100975	0.112967	34	17.75	1
MsG0480018217.01.T01	109	76	60	61	42	62	45	55	0.0102888	0.114824	76.5	51	1
MsG0880047496.01.T01	14	11	3	0	1	0	1	0	0.0103379	NA	7	0.5	1
MsG0480023531.01.T01	29	38	27	36	24	17	18	20	0.0104055	0.115841	32.5	19.75	1
MsG0280006726.01.T01	46	40	14	50	62	112	51	118	0.0104811	0.116397	37.5	85.75	0
MsG0480018969.01.T01	27	37	16	23	39	186	39	54	0.0106022	0.117454	25.75	79.5	0
MsG0280006632.01.T02	12	10	3	1	1	1	1	1	0.0107401	NA	6.5	1	1
MsG0480022667.01.T01	39	29	24	18	51	41	57	92	0.0107632	0.118777	27.5	60.25	0
MsG0280008879.01.T01	4	12	6	6	8	36	32	19	0.010774	0.118777	7	23.75	0
MsG0080048754.01.T01	21	35	54	15	7	12	20	13	0.0108504	0.119042	31.25	13	1
MsG0380015738.01.T01	45	43	60	53	25	39	37	28	0.0108507	0.119042	50.25	32.25	1
MsG0780040275.01.T01	7	4	8	6	22	21	15	11	0.0110218	0.120502	6.25	17.25	0
MsG0380015801.01.T01	53	46	44	97	81	143	113	112	0.0110369	0.120502	60	112.25	0
MsG0280007536.01.T01	12	8	5	21	4	4	4	4	0.0110777	0.120656	11.5	4	1
MsG0580027732.01.T01	35	32	11	57	38	199	49	125	0.0111288	0.120922	33.75	102.75	0
MsG0180005652.01.T01	5	6	4	6	0	1	1	2	0.0112706	NA	5.25	1	1
MsG0180004235.01.T01	5	8	13	31	3	8	3	3	0.0113441	0.122967	14.25	4.25	1
MsG0180000452.01.T01	3	4	2	4	1	0	0	0	0.0113723	NA	3.25	0.25	1
MsG0380015208.01.T01	12	2	5	3	2	0	0	0	0.0114466	NA	5.5	0.5	1
MsG0480022527.01.T01	83	74	58	69	52	55	42	59	0.0114603	0.123648	71	52	1
MsG0480023648.01.T01	24	30	29	64	12	23	24	16	0.0114615	0.123648	36.75	18.75	1
MsG0280006365.01.T01	1	4	2	0	12	9	5	10	0.011549	NA	1.75	9	0
MsG0280010423.01.T01	30	31	26	33	39	62	56	60	0.0116814	0.12572	30	54.25	0
MsG0880042696.01.T01	0	0	0	1	3	4	3	5	0.0117113	NA	0.25	3.75	0
MsG0280006697.01.T01	80	75	55	50	33	43	44	53	0.0118379	0.127103	65	43.25	1
MsG0580029282.01.T01	2	1	1	1	6	7	10	4	0.0119535	NA	1.25	6.75	0
MsG0880047328.01.T01	220	185	176	463	426	443	576	502	0.0119593	0.128103	261	486.75	0
MsG0080048989.01.T01	0	0	0	0	0	14	3	4	0.0120522	NA	0	5.25	0
MsG0480020941.01.T01	15	6	6	6	11	33	25	22	0.0120884	0.12918	8.25	22.75	0
MsG0180004734.01.T01	5	7	5	7	1	1	2	2	0.0121004	NA	6	1.5	1
MsG0780039621.01.T01	99	89	82	106	138	164	177	125	0.0121239	0.129255	94	151	0
MsG0380017437.01.T01	13	14	10	15	23	35	25	26	0.0122094	0.129861	13	27.25	0
MsG0480022805.01.T01	593	534	553	337	352	443	254	333	0.0123347	0.130671	504.25	345.5	1
MsG0180002809.01.T01	31	41	49	29	24	18	23	23	0.0123432	0.130671	37.5	22	1
MsG0580024805.01.T01	6	7	4	14	11	25	22	25	0.0124071	0.130765	7.75	20.75	0
MsG0780040739.01.T01	68	89	80	171	39	51	70	77	0.0124098	0.130765	102	59.25	1
MsG0280006570.01.T01	2	1	1	4	7	7	6	15	0.0124484	NA	2	8.75	0
MsG0780037848.01.T01	1	2	1	4	5	7	13	10	0.012496	NA	2	8.75	0
MsG0880046976.01.T01	342	381	429	316	261	265	303	186	0.0125899	0.132077	367	253.75	1
MsG0480022890.01.T01	64	72	61	32	44	30	28	30	0.0125927	0.132077	57.25	33	1
MsG0180003352.01.T01	44	53	39	71	106	76	72	135	0.0127093	0.132993	51.75	97.25	0
MsG0580030174.01.T01	0	0	0	0	7	2	2	2	0.0127786	NA	0	3.25	0
MsG0180003779.01.T01	558	481	1215	1264	585	313	528	510	0.0128278	0.133905	879.5	484	1
MsG0680032459.01.T01	34	33	34	53	27	25	26	18	0.0128556	0.133905	38.5	24	1
MsG0180005991.01.T01	43	31	32	21	81	60	45	68	0.0129007	0.134067	31.75	63.5	0
MsG0280006968.01.T01	5	4	2	2	1	0	0	0	0.0129626	NA	3.25	0.25	1
MsG0280010854.01.T01	87	61	79	229	46	70	70	52	0.0130182	0.134978	114	59.5	1
MsG0380016928.01.T01	98	111	60	103	66	68	65	68	0.0130539	0.134984	93	66.75	1
MsG0180000306.01.T01	20	10	31	17	12	2	8	8	0.0130784	0.134984	19.5	7.5	1
MsG0280010625.01.T01	15	17	15	40	37	50	38	64	0.0131227	0.135134	21.75	47.25	0
MsG0680031614.01.T01	0	0	0	1	2	3	5	5	0.0133307	NA	0.25	3.75	0
MsG0880047215.01.T01	49	45	63	35	30	30	29	33	0.0134853	0.138389	48	30.5	1
MsG0480021015.01.T01	65	64	33	30	111	132	82	76	0.0135218	0.138389	48	100.25	0
MsG0180005001.01.T01	389	286	190	266	539	474	359	502	0.0135304	0.138389	282.75	468.5	0
MsG0180000125.01.T01	8	11	6	7	16	25	15	22	0.0135921	0.138707	8	19.5	0
MsG0780041483.01.T01	46	46	37	32	20	33	26	24	0.0136731	0.13922	40.25	25.75	1
MsG0180005665.01.T01	52	23	29	16	17	12	16	15	0.0137111	0.139294	30	15	1
MsG0380016436.01.T01	16	12	10	24	26	27	33	45	0.0138956	0.140672	15.5	32.75	0
MsG0780040884.01.T01	47	53	98	51	34	21	39	44	0.0139089	0.140672	62.25	34.5	1
MsG0580024608.01.T01	20	26	16	13	11	11	8	8	0.014143	0.142721	18.75	9.5	1
MsG0880044325.01.T01	12	10	3	8	4	1	3	1	0.01421	NA	8.25	2.25	1
MsG0780040621.01.T01	0	1	0	1	3	6	3	8	0.0144531	NA	0.5	5	0
MsG0180000719.01.T01	84	98	82	85	60	77	65	57	0.0145184	0.146184	87.25	64.75	1
MsG0380016655.01.T01	49	14	79	0	2	4	9	12	0.0145896	0.146576	35.5	6.75	1
MsG0880046054.01.T01	8	8	17	18	5	6	6	4	0.0146519	0.146875	12.75	5.25	1
MsG0780036265.01.T01	3	1	1	2	3	8	5	21	0.0147024	NA	1.75	9.25	0
MsG0080047878.01.T01	33	17	43	3	6	9	11	2	0.0147156	0.146952	24	7	1
MsG0480022366.01.T01	119	202	239	58	66	89	85	83	0.0147244	0.146952	154.5	80.75	1
MsG0080049141.01.T01	23	15	6	0	4	1	1	1	0.0148353	NA	11	1.75	1
MsG0380018009.01.T01	7	9	4	6	12	19	16	19	0.0149287	0.148664	6.5	16.5	0
MsG0480020322.01.T01	3	1	2	2	7	8	2	26	0.014934	NA	2	10.75	0
MsG0180003655.01.T01	1	0	0	0	3	4	4	3	0.0149786	NA	0.25	3.5	0
MsG0380014538.01.T01	60	70	47	31	37	24	27	35	0.0150817	0.149363	52	30.75	1
MsG0880046030.01.T01	17	12	9	10	6	5	6	4	0.015096	0.149363	12	5.25	1
MsG0680031350.01.T01	9	8	5	6	4	2	1	1	0.0151182	NA	7	2	1
MsG0880047480.01.T01	0	0	1	0	3	7	3	2	0.0151393	NA	0.25	3.75	0
MsG0880045031.01.T01	5	21	0	29	53	57	47	55	0.0151564	0.149363	13.75	53	0
MsG0180006236.01.T01	17	16	16	11	7	7	8	8	0.0151614	0.149363	15	7.5	1
MsG0780039768.01.T01	11	15	9	18	6	4	6	8	0.0151764	0.149363	13.25	6	1
MsG0480023651.01.T01	48	35	16	48	13	30	19	16	0.015244	0.149363	36.75	19.5	1
MsG0180005076.01.T01	22	45	48	11	15	2	18	3	0.0152766	0.149363	31.5	9.5	1
MsG0780041002.01.T03	78	59	81	77	93	152	147	115	0.0153034	0.149363	73.75	126.75	0
MsG0880045873.01.T01	1	4	6	6	5	12	25	23	0.0153321	0.149363	4.25	16.25	0
MsG0380015802.01.T01	155	155	176	257	291	267	300	322	0.0153466	0.149363	185.75	295	0
MsG0580025771.01.T01	16	17	18	10	10	7	7	4	0.0153831	0.149363	15.25	7	1
MsG0280007606.01.T01	46	19	37	41	19	18	28	14	0.0153945	0.149363	35.75	19.75	1
MsG0480023950.01.T01	7	9	4	2	2	0	1	1	0.015472	NA	5.5	1	1
MsG0480023920.01.T01	28	21	28	7	11	9	10	7	0.0157287	0.151976	21	9.25	1
MsG0880047079.01.T01	28	22	13	15	12	12	8	8	0.0157309	0.151976	19.5	10	1
MsG0780041620.01.T01	670	696	838	685	531	290	640	305	0.0157741	0.152069	722.25	441.5	1
MsG0680032840.01.T01	19	14	20	15	12	7	7	9	0.015928	0.153072	17	8.75	1
MsG0180003359.01.T01	38	31	41	33	60	53	58	101	0.0160058	0.153072	35.75	68	0
MsG0380016364.01.T01	86	70	68	143	69	54	64	59	0.0160769	0.153072	91.75	61.5	1
MsG0880042782.01.T01	21	12	10	23	36	34	22	45	0.0160785	0.153072	16.5	34.25	0
MsG0580025270.01.T01	16	18	21	33	37	44	36	54	0.0160902	0.153072	22	42.75	0
MsG0280010704.01.T01	455	753	769	366	350	71	419	208	0.0161064	0.153072	585.75	262	1
MsG0380016791.01.T01	15	11	10	8	2	9	3	1	0.0161146	0.153072	11	3.75	1
MsG0280011338.01.T01	16	4	8	0	2	0	0	0	0.0162577	NA	7	0.5	1
MsG0680032019.01.T02	391	162	157	155	133	55	165	77	0.0163217	0.154715	216.25	107.5	1
MsG0680034062.01.T01	45	42	28	71	59	97	83	99	0.0166839	0.157817	46.5	84.5	0
MsG0880046761.01.T01	68	53	32	49	37	41	25	25	0.0167343	0.157964	50.5	32	1
MsG0780041302.01.T01	11	4	6	7	1	2	1	4	0.0167443	NA	7	2	1
MsG0880042538.01.T01	4	4	4	8	0	1	1	2	0.0168762	NA	5	1	1
MsG0680033961.01.T01	10	15	11	6	4	4	4	5	0.0169344	0.159462	10.5	4.25	1
MsG0180000459.01.T01	39	45	38	40	15	32	27	31	0.0169633	0.159462	40.5	26.25	1
MsG0480023996.01.T01	26	30	35	37	17	23	24	11	0.0172015	0.161366	32	18.75	1
MsG0180000356.01.T01	10	13	18	6	5	6	5	2	0.0172489	0.161477	11.75	4.5	1
MsG0280007288.01.T01	21	34	17	14	11	8	15	7	0.0174	0.162556	21.5	10.25	1
MsG0080047872.01.T01	29	37	6	17	9	13	6	9	0.0174476	0.162665	22.25	9.25	1
MsG0780040848.01.T01	261	185	199	444	190	222	168	146	0.0175987	0.163736	272.25	181.5	1
MsG0880045055.01.T01	32	11	27	42	101	50	76	36	0.01764	0.163785	28	65.75	0
MsG0380012601.01.T01	7	3	14	17	29	21	51	18	0.0179912	0.166703	10.25	29.75	0
MsG0380013890.01.T01	56	49	69	6	7	2	8	35	0.0181556	0.167743	45	13	1
MsG0380016805.01.T01	37	25	38	48	21	23	30	17	0.0181874	0.167743	37	22.75	1
MsG0380016151.01.T01	4	6	2	13	17	21	12	19	0.0182144	0.167743	6.25	17.25	0
MsG0380013986.01.T01	232	220	237	38	34	27	88	137	0.0182533	0.16776	181.75	71.5	1
MsG0880045029.01.T01	23	22	10	7	6	9	7	3	0.0183332	0.168153	15.5	6.25	1
MsG0880046549.01.T01	2	1	0	1	5	4	4	11	0.0184183	NA	1	6	0
MsG0480018769.01.T01	3	0	1	2	3	5	7	18	0.0184793	NA	1.5	8.25	0
MsG0480022412.01.T01	16	27	38	16	15	8	15	7	0.018483	0.169185	24.25	11.25	1
MsG0480023658.01.T01	12	19	35	6	6	10	7	5	0.018739	0.171153	18	7	1
MsG0480020522.01.T01	35	22	21	34	25	11	14	8	0.0187736	0.171153	28	14.5	1
MsG0880045711.01.T01	11	1	7	0	1	0	0	0	0.0188341	NA	4.75	0.25	1
MsG0180001152.01.T01	37	26	10	18	35	134	22	73	0.0188874	0.171845	22.75	66	0
MsG0780039422.01.T01	7	6	7	9	3	3	1	3	0.0190021	NA	7.25	2.5	1
MsG0480022331.01.T01	14	4	11	6	3	4	2	3	0.0190847	NA	8.75	3	1
MsG0680032955.01.T01	44	39	36	36	23	30	22	32	0.0190952	0.173388	38.75	26.75	1
MsG0280007233.01.T01	353	445	29	227	119	28	41	166	0.0191744	0.173758	263.5	88.5	1
MsG0780038834.01.T01	74	56	42	55	91	84	81	118	0.0194054	0.174815	56.75	93.5	0
MsG0480021166.01.T01	53	81	106	30	46	28	39	26	0.0194065	0.174815	67.5	34.75	1
MsG0880042209.01.T01	14	9	15	10	4	6	7	5	0.0194067	0.174815	12	5.5	1
MsG0580025565.01.T01	4	5	2	5	11	16	7	13	0.0194887	0.175205	4	11.75	0
MsG0480023251.01.T01	3	1	1	2	7	6	5	11	0.0195032	NA	1.75	7.25	0
MsG0880047772.01.T01	23	29	16	46	20	19	8	12	0.019594	0.175803	28.5	14.75	1
MsG0280011260.01.T01	35	51	32	28	21	19	29	18	0.0197807	0.1768	36.5	21.75	1
MsG0380016667.01.T01	25	23	40	33	19	15	23	10	0.0197832	0.1768	30.25	16.75	1
MsG0180005209.01.T01	248	197	177	411	183	158	134	231	0.0199144	0.17745	258.25	176.5	1
MsG0880042889.01.T01	12	14	15	13	10	3	3	8	0.0199342	0.17745	13.5	6	1
MsG0680031469.01.T01	5	6	5	8	1	4	0	1	0.0200808	NA	6	1.5	1
MsG0480020758.01.T01	46	46	81	61	32	48	40	27	0.0201612	0.179119	58.5	36.75	1
MsG0880045095.01.T01	13	9	31	30	9	10	12	6	0.0202469	0.179527	20.75	9.25	1
MsG0180000180.01.T01	1	0	1	0	3	3	5	7	0.0203372	NA	0.5	4.5	0
MsG0380016899.01.T01	44	55	30	53	76	132	52	91	0.0204199	0.180709	45.5	87.75	0
MsG0880043940.01.T01	0	0	0	0	0	14	1	5	0.0205034	NA	0	5	0
MsG0180005784.01.T01	297	243	181	151	163	150	167	128	0.0205335	0.181359	218	152	1
MsG0780036562.01.T01	14	9	20	8	7	4	6	5	0.0206283	0.181706	12.75	5.5	1
MsG0480020151.01.T01	19	17	19	11	10	7	10	7	0.020653	0.181706	16.5	8.5	1
MsG0680030760.01.T01	3	5	31	0	2	0	2	0	0.020726	NA	9.75	1	1
MsG0380016287.01.T01	1	0	1	1	4	7	3	6	0.0207955	NA	0.75	5	0
MsG0780041642.01.T01	18	14	10	8	33	47	21	18	0.0209524	0.183984	12.5	29.75	0
MsG0380017492.01.T01	9	14	10	3	21	41	40	10	0.020997	0.184018	9	28	0
MsG0680035893.01.T01	11	4	3	5	1	1	0	3	0.0210739	NA	5.75	1.25	1
MsG0880042435.01.T01	18	15	21	15	10	10	10	8	0.0210993	0.184557	17.25	9.5	1
MsG0580026291.01.T01	20	16	15	24	42	30	27	43	0.0214041	0.186863	18.75	35.5	0
MsG0880046395.01.T01	5	4	5	5	9	18	13	11	0.0215292	0.187594	4.75	12.75	0
MsG0180005574.01.T01	12	15	0	2	0	0	1	2	0.0215401	NA	7.25	0.75	1
MsG0380017525.01.T01	19	8	6	16	35	22	16	43	0.0216164	0.187992	12.25	29	0
MsG0380014129.01.T01	229	240	242	242	387	457	292	341	0.0216888	0.18826	238.25	369.25	0
MsG0880046742.01.T01	1	1	3	9	0	0	1	0	0.0221584	NA	3.5	0.25	1
MsG0380015637.01.T01	0	2	0	1	2	11	4	6	0.0222816	NA	0.75	5.75	0
MsG0380014166.01.T01	45	28	17	44	67	63	45	68	0.0223266	0.193426	33.5	60.75	0
MsG0480023989.01.T01	10	10	7	3	3	2	2	3	0.0224743	NA	7.5	2.5	1
MsG0380015373.01.T01	1	0	0	1	5	8	1	5	0.0225909	NA	0.5	4.75	0
MsG0480023688.01.T01	36	41	85	58	32	22	44	25	0.0227207	0.195856	55	30.75	1
MsG0880043148.01.T01	11	13	14	8	5	4	7	5	0.0227272	0.195856	11.5	5.25	1
MsG0880046289.01.T01	73	49	32	44	28	34	35	35	0.0227368	0.195856	49.5	33	1
MsG0580027983.01.T01	11	10	27	9	11	1	4	2	0.0229404	0.197235	14.25	4.5	1
MsG0580025225.01.T01	4	4	3	7	6	24	12	12	0.023072	0.197991	4.5	13.5	0
MsG0780036009.01.T01	30	23	38	28	21	20	18	16	0.0231273	0.19809	29.75	18.75	1
MsG0880046207.01.T01	4	2	1	10	12	13	6	30	0.0232102	0.198155	4.25	15.25	0
MsG0080047967.01.T01	19	25	35	31	12	10	21	19	0.0232268	0.198155	27.5	15.5	1
MsG0580029152.01.T01	51	29	38	45	37	27	16	12	0.0232925	0.198155	40.75	23	1
MsG0780041091.01.T01	5	6	7	16	19	22	17	21	0.0233097	0.198155	8.5	19.75	0
MsG0280008912.01.T01	13	36	38	10	6	11	13	13	0.0233594	0.198205	24.25	10.75	1
MsG0480020350.01.T01	31	40	47	41	26	17	27	32	0.0235418	0.199379	39.75	25.5	1
MsG0380017860.01.T01	1	1	0	1	7	7	4	2	0.0237302	NA	0.75	5	0
MsG0180003531.01.T01	3	2	3	1	0	0	0	0	0.0237535	NA	2.25	0	1
MsG0580027875.01.T01	54	11	9	2	8	0	5	2	0.0239632	0.202569	19	3.75	1
MsG0480024011.01.T01	176	267	144	82	118	51	74	127	0.0240374	0.202819	167.25	92.5	1
MsG0780041133.01.T01	12	15	16	14	24	38	20	35	0.0241392	0.202919	14.25	29.25	0
MsG0580024697.01.T01	12	15	28	22	9	8	14	8	0.0241557	0.202919	19.25	9.75	1
MsG0780041637.01.T01	2866	3586	3915	1153	2065	1328	1858	1439	0.0242278	0.202919	2880	1672.5	1
MsG0380013506.01.T01	2059	2894	2546	1107	1646	1290	1412	1111	0.0242676	0.202919	2151.5	1364.75	1
MsG0580030002.01.T01	11	12	12	16	26	27	23	24	0.0242732	0.202919	12.75	25	0
MsG0880046900.01.T01	123	124	171	235	191	351	300	303	0.0244146	0.203725	163.25	286.25	0
MsG0380016452.01.T01	61	59	51	92	124	90	87	141	0.0245102	0.204146	65.75	110.5	0
MsG0880047670.01.T01	8	9	5	6	2	2	3	3	0.0245108	NA	7	2.5	1
MsG0180001111.01.T01	35	36	42	50	28	20	27	35	0.0246506	0.20493	40.75	27.5	1
MsG0880047031.01.T01	16	15	13	15	6	10	9	7	0.0246947	0.20493	14.75	8	1
MsG0780036557.01.T01	5	12	7	3	3	1	2	2	0.0247801	NA	6.75	2	1
MsG0480022002.01.T01	90	142	91	175	218	241	165	220	0.0248386	0.205649	124.5	211	0
MsG0880045071.01.T01	39	8	70	41	11	2	28	11	0.0249082	0.205649	39.5	13	1
MsG0080048040.01.T01	16	17	20	13	8	11	10	7	0.0249175	0.205649	16.5	9	1
MsG0480022183.01.T01	67	61	54	66	50	47	33	56	0.0250791	0.206426	62	46.5	1
MsG0180000354.01.T01	14	15	26	16	8	13	7	10	0.0251028	0.206426	17.75	9.5	1
MsG0480023925.01.T01	42	41	43	46	79	66	58	77	0.0251528	0.206429	43	70	0
MsG0380016097.01.T01	11	39	7	32	37	72	46	73	0.0252332	0.206429	22.25	57	0
MsG0780036586.01.T01	21	15	11	14	27	52	18	34	0.0252671	0.206429	15.25	32.75	0
MsG0180004878.01.T01	40	61	24	19	51	110	60	113	0.0252853	0.206429	36	83.5	0
MsG0380012846.01.T01	3	4	3	4	0	1	1	0	0.0255079	NA	3.5	0.5	1
MsG0480023386.01.T01	102	100	84	136	135	154	154	208	0.0255769	0.208123	105.5	162.75	0
MsG0880047738.01.T01	84	65	82	64	57	60	52	54	0.0256232	0.208123	73.75	55.75	1
MsG0480023641.01.T01	65	66	57	48	79	139	77	120	0.0256323	0.208123	59	103.75	0
MsG0080048057.01.T01	10	0	1	4	0	0	0	0	0.02566	NA	3.75	0	1
MsG0080049004.01.T01	42	42	77	60	34	28	29	50	0.0256863	0.208123	55.25	35.25	1
MsG0880046341.01.T01	87	99	80	77	120	127	147	148	0.0257226	0.208123	85.75	135.5	0
MsG0380016552.01.T01	0	1	0	0	2	6	2	3	0.0260251	NA	0.25	3.25	0
MsG0180002918.01.T01	8	4	3	3	20	20	13	4	0.0261227	0.210672	4.5	14.25	0
MsG0580025182.01.T01	61	36	105	26	21	39	29	31	0.0261306	0.210672	57	30	1
MsG0380017402.01.T01	33	64	88	89	1	8	52	27	0.0262682	0.211283	68.5	22	1
MsG0780038807.01.T01	8	10	6	5	4	1	3	2	0.026274	NA	7.25	2.5	1
MsG0580024784.01.T01	54	37	23	22	92	55	44	89	0.0262996	0.211283	34	70	0
MsG0180004276.01.T01	4	17	5	4	2	1	4	1	0.0264573	NA	7.5	2	1
MsG0580028085.01.T01	0	0	0	2	6	6	4	2	0.0268465	NA	0.5	4.5	0
MsG0880046298.01.T01	18	14	12	13	7	8	8	8	0.0268561	0.215372	14.25	7.75	1
MsG0480021050.01.T01	10	5	3	8	1	3	1	3	0.0269822	NA	6.5	2	1
MsG0880046880.01.T01	3	3	3	4	11	12	5	11	0.0271992	NA	3.25	9.75	0
MsG0880042144.01.T01	20	30	10	16	13	10	7	9	0.027255	0.218184	19	9.75	1
MsG0880042953.01.T01	5	4	2	12	5	24	12	35	0.0273185	0.218307	5.75	19	0
MsG0880046751.01.T01	0	0	0	0	4	5	0	5	0.0274228	NA	0	3.5	0
MsG0380017772.01.T01	5	4	5	10	13	14	18	13	0.0274962	0.218605	6	14.5	0
MsG0080049130.01.T01	17	26	20	22	17	12	9	12	0.0275216	0.218605	21.25	12.5	1
MsG0580025214.01.T01	23	19	20	3	6	4	6	10	0.0275272	0.218605	16.25	6.5	1
MsG0480023336.01.T01	44	27	18	17	18	18	12	8	0.0275488	0.218605	26.5	14	1
MsG0380015217.01.T01	7	5	5	6	16	13	15	11	0.0276459	0.218992	5.75	13.75	0
MsG0680031147.01.T01	6	5	1	11	1	0	0	3	0.0278307	NA	5.75	1	1
MsG0680030608.01.T01	5	1	3	6	20	4	12	13	0.0279703	0.221175	3.75	12.25	0
MsG0380016498.01.T01	40	24	44	45	52	88	54	79	0.0281029	0.221837	38.25	68.25	0
MsG0380017427.01.T01	7	5	4	5	1	1	1	3	0.0281566	NA	5.25	1.5	1
MsG0680035702.01.T01	137	171	90	183	199	300	241	213	0.0281572	0.221878	145.25	238.25	0
MsG0880042325.01.T01	11	12	11	9	5	6	5	5	0.0282155	0.221952	10.75	5.25	1
MsG0780040689.01.T01	4	3	4	10	16	19	8	13	0.0283074	0.222289	5.25	14	0
MsG0580029706.01.T01	58	49	28	67	96	83	79	77	0.0284657	0.223146	50.5	83.75	0
MsG0880045414.01.T01	116	87	264	64	88	49	61	85	0.028664	0.224191	132.75	70.75	1
MsG0380014610.01.T01	82	86	190	97	24	97	78	24	0.0287148	0.224191	113.75	55.75	1
MsG0580028397.01.T01	2	3	0	2	4	6	12	7	0.0287197	NA	1.75	7.25	0
MsG0880045336.01.T01	10	22	30	4	8	2	9	4	0.0287476	0.224191	16.5	5.75	1
MsG0580024140.01.T01	26	46	43	24	20	15	26	21	0.0288281	0.224433	34.75	20.5	1
MsG0880046104.01.T01	88	103	157	132	93	50	98	68	0.0288843	0.224485	120	77.25	1
MsG0580029237.01.T01	79	70	63	186	146	196	132	326	0.0292551	0.226978	99.5	200	0
MsG0280006293.01.T01	109	60	63	105	117	109	145	189	0.0293243	0.227125	84.25	140	0
MsG0280010407.01.T01	11	7	0	3	1	1	0	1	0.029388	NA	5.25	0.75	1
MsG0280007502.01.T01	4	3	7	5	1	1	1	2	0.0294375	NA	4.75	1.25	1
MsG0180000361.01.T01	7	2	3	7	2	1	1	0	0.0294532	NA	4.75	1	1
MsG0780040178.01.T01	13	7	5	9	19	23	14	18	0.0295566	0.228534	8.5	18.5	0
MsG0580024920.01.T01	1	8	11	4	15	23	41	8	0.0297413	0.229346	6	21.75	0
MsG0380018060.01.T01	6	9	8	20	17	27	23	28	0.0297628	0.229346	10.75	23.75	0
MsG0380017911.01.T01	12	12	13	16	19	27	30	27	0.0299909	0.230711	13.25	25.75	0
MsG0480023236.01.T01	0	0	0	1	1	9	1	4	0.030077	NA	0.25	3.75	0
MsG0180002450.01.T01	84	87	54	160	120	154	197	227	0.030124	0.231342	96.25	174.5	0
MsG0180005291.01.T01	165	277	329	207	153	138	215	144	0.0302208	0.231692	244.5	162.5	1
MsG0780039290.01.T01	106	37	41	123	161	63	150	372	0.030338	0.232198	76.75	186.5	0
MsG0480023726.01.T01	58	40	77	80	78	87	166	167	0.03059	0.233424	63.75	124.5	0
MsG0380016951.01.T01	14	7	7	13	19	25	14	29	0.0306012	0.233424	10.25	21.75	0
MsG0280011200.01.T01	9	23	19	12	6	10	7	9	0.0307127	0.233881	15.75	8	1
MsG0180004956.01.T01	0	0	0	0	2	4	3	1	0.0307484	NA	0	2.5	0
MsG0280011142.01.T01	40	50	32	29	18	28	27	27	0.0307774	0.23398	37.75	25	1
MsG0880046208.01.T01	0	0	0	0	2	1	3	4	0.0308239	NA	0	2.5	0
MsG0480019284.01.T01	56	92	57	413	173	627	395	494	0.0308423	0.234081	154.5	422.25	0
MsG0380016666.01.T01	6	7	5	2	0	0	3	1	0.030857	NA	5	1	1
MsG0380015272.01.T01	153	134	153	102	111	122	78	92	0.0310896	0.235267	135.5	100.75	1
MsG0180000109.01.T01	997	1283	654	915	1585	2161	1093	1726	0.0311024	0.235267	962.25	1641.25	0
MsG0380015385.01.T01	0	1	0	1	2	2	2	14	0.0311799	NA	0.5	5	0
MsG0680030399.01.T01	8	10	4	13	4	4	4	2	0.0313928	NA	8.75	3.5	1
MsG0380016955.01.T01	158	125	124	140	94	112	123	125	0.0314178	0.237256	136.75	113.5	1
MsG0480021563.01.T01	17	8	9	15	33	16	21	33	0.0315717	0.238022	12.25	25.75	0
MsG0380017449.01.T01	85	71	74	151	138	149	152	174	0.0316994	0.238284	95.25	153.25	0
MsG0480018132.01.T01	21	16	18	15	4	15	7	12	0.0317116	0.238284	17.5	9.5	1
MsG0280009128.01.T01	3	4	3	7	1	1	1	1	0.0318623	NA	4.25	1	1
MsG0880044317.01.T01	41	25	39	24	52	48	64	69	0.0321366	0.240746	32.25	58.25	0
MsG0480019855.01.T01	21	37	30	10	5	15	17	10	0.0321456	0.240746	24.5	11.75	1
MsG0380015111.01.T01	9	18	11	7	5	3	7	5	0.0322827	0.241374	11.25	5	1
MsG0280007129.01.T01	8	6	5	5	12	17	7	27	0.0324172	0.241981	6	15.75	0
MsG0480020939.01.T01	27	11	4	12	18	57	19	47	0.0326412	0.243252	13.5	35.25	0
MsG0380017583.01.T01	39	57	70	32	19	27	46	13	0.032749	0.243534	49.5	26.25	1
MsG0880042956.01.T01	42	39	27	19	21	21	18	20	0.0328254	0.243534	31.75	20	1
MsG0180004777.01.T01	9	7	4	6	5	35	16	18	0.0328403	0.243534	6.5	18.5	0
MsG0880042005.01.T03	20	17	12	11	13	2	7	4	0.0330298	0.244282	15	6.5	1
MsG0480018573.01.T01	16	10	10	13	6	10	5	3	0.0330489	0.244282	12.25	6	1
MsG0380011691.01.T01	3	4	6	3	2	0	1	0	0.033064	NA	4	0.75	1
MsG0880045977.01.T01	50	60	119	80	53	49	56	38	0.0331815	0.244862	77.25	49	1
MsG0680032037.01.T01	4	2	2	2	0	1	0	0	0.0333675	NA	2.5	0.25	1
MsG0480021245.01.T01	10	7	5	2	3	1	1	2	0.0334395	NA	6	1.75	1
MsG0480020892.01.T01	0	1	0	0	0	8	3	5	0.0335079	NA	0.25	4	0
MsG0580024723.01.T01	29	29	27	38	52	77	47	40	0.0335446	0.247139	30.75	54	0
MsG0480022287.01.T01	23	16	16	37	12	15	14	14	0.0336305	0.24734	23	13.75	1
MsG0380014677.01.T01	30	26	28	78	62	60	77	132	0.033681	0.24734	40.5	82.75	0
MsG0280011299.01.T01	3	5	7	1	0	1	1	1	0.0338523	NA	4	0.75	1
MsG0280008309.01.T01	3	4	1	4	11	11	6	8	0.0338696	NA	3	9	0
MsG0280007083.01.T01	17	15	11	17	9	7	7	11	0.0339259	0.248245	15	8.5	1
MsG0480020927.01.T01	16	13	3	14	24	34	19	23	0.0339737	0.248245	11.5	25	0
MsG0380017798.01.T01	215	183	160	227	223	261	457	355	0.0339957	0.248245	196.25	324	0
MsG0580025256.01.T01	12	13	3	1	4	1	0	0	0.0340176	NA	7.25	1.25	1
MsG0380014645.01.T01	31	36	25	33	24	23	20	19	0.0340235	0.248245	31.25	21.5	1
MsG0680030641.01.T01	21	8	5	2	2	3	4	2	0.0340515	NA	9	2.75	1
MsG0880047554.01.T01	107	54	153	42	57	47	48	53	0.0342216	0.248713	89	51.25	1
MsG0180001523.01.T01	7	7	3	4	8	16	9	24	0.0342325	0.248713	5.25	14.25	0
MsG0780041106.01.T01	36	48	62	28	29	26	31	23	0.0342523	0.248713	43.5	27.25	1
MsG0180004770.01.T01	0	0	0	0	2	5	2	1	0.0344626	NA	0	2.5	0
MsG0880047512.01.T02	51	52	25	54	40	33	19	24	0.0345549	0.250509	45.5	29	1
MsG0180003503.01.T01	18	22	12	8	36	32	24	32	0.0346129	0.250529	15	31	0
MsG0880046753.01.T01	0	0	0	0	1	0	6	8	0.0346376	NA	0	3.75	0
MsG0580024309.01.T01	314	311	323	227	254	154	254	164	0.034769	0.251257	293.75	206.5	1
MsG0380013997.01.T01	57	32	26	9	3	5	15	25	0.0348285	0.251287	31	12	1
MsG0780038306.01.T01	15	13	21	10	6	3	12	7	0.0350316	0.252037	14.75	7	1
MsG0480023577.01.T01	87	69	113	69	34	78	67	37	0.0350437	0.252037	84.5	54	1
MsG0180004820.01.T01	3	1	1	3	7	4	9	8	0.0354105	NA	2	7	0
MsG0380011924.01.T01	0	2	0	0	3	9	4	2	0.035511	NA	0.5	4.5	0
MsG0380017943.01.T01	106	56	77	71	41	51	65	66	0.035541	0.255208	77.5	55.75	1
MsG0380016042.01.T01	5	14	3	7	1	1	2	5	0.0356204	NA	7.25	2.25	1
MsG0480022088.01.T01	56	65	68	62	49	42	53	44	0.035802	0.256374	62.75	47	1
MsG0180001619.01.T01	31	41	104	17	8	19	41	12	0.0358183	0.256374	48.25	20	1
MsG0380015487.01.T01	8	6	1	4	1	1	2	0	0.035883	NA	4.75	1	1
MsG0280008436.01.T01	37	20	19	17	12	19	13	11	0.0359112	0.256374	23.25	13.75	1
MsG0580027452.01.T01	11	13	5	11	22	21	21	18	0.0359297	0.256374	10	20.5	0
MsG0180000595.01.T01	19	11	7	3	3	1	5	5	0.0359377	NA	10	3.5	1
MsG0780040151.01.T01	29	10	9	33	73	3	115	77	0.036131	0.257067	20.25	67	0
MsG0480022477.01.T01	13	10	4	13	24	17	14	34	0.0361832	0.257067	10	22.25	0
MsG0380013892.01.T01	15328	13368	12870	2733	2474	2740	4648	11328	0.036197	0.257067	11074.8	5297.5	1
MsG0080047877.01.T01	25	19	20	6	13	5	9	3	0.0364453	0.258425	17.5	7.5	1
MsG0880046260.01.T01	4	2	3	1	1	0	0	0	0.0365357	NA	2.5	0.25	1
MsG0780039436.01.T01	13	14	16	14	8	7	10	7	0.0366333	0.259351	14.25	8	1
MsG0180006076.01.T01	17	14	8	15	29	26	19	29	0.0367104	0.259351	13.5	25.75	0
MsG0880046919.01.T01	4	2	1	4	6	13	4	13	0.0367243	NA	2.75	9	0
MsG0780039382.01.T01	14	37	19	62	54	48	73	129	0.0367753	0.259351	33	76	0
MsG0380017037.01.T01	8	10	5	3	8	39	14	15	0.0368745	0.259351	6.5	19	0
MsG0380015735.01.T01	51	48	40	27	30	33	23	27	0.0370108	0.259351	41.5	28.25	1
MsG0180001670.01.T01	49	46	129	48	111	143	229	133	0.0370277	0.259351	68	154	0
MsG0480022935.01.T01	132	106	103	158	183	175	147	332	0.0370877	0.259351	124.75	209.25	0
MsG0880047325.01.T01	14	26	53	20	10	17	18	14	0.037145	0.259351	28.25	14.75	1
MsG0180000291.01.T01	258	267	143	192	312	524	234	431	0.0372189	0.259351	215	375.25	0
MsG0180005308.01.T01	471	704	590	237	167	488	241	325	0.0372351	0.259351	500.5	305.25	1
MsG0280007058.01.T01	26	19	22	19	12	13	12	18	0.0372377	0.259351	21.5	13.75	1
MsG0180004859.01.T01	25	20	18	11	34	37	37	31	0.0372628	0.259351	18.5	34.75	0
MsG0880043092.01.T01	39	48	22	9	10	15	22	8	0.0374202	0.260016	29.5	13.75	1
MsG0880047661.01.T01	352	321	470	352	325	180	291	291	0.0374731	0.260016	373.75	271.75	1
MsG0380016663.01.T01	172	108	146	256	143	71	128	113	0.0375831	0.260381	170.5	113.75	1
MsG0780040736.01.T01	0	0	0	0	0	5	1	9	0.0376334	NA	0	3.75	0
MsG0280007337.01.T01	1	1	1	2	4	5	5	7	0.0377797	NA	1.25	5.25	0
MsG0780036982.01.T01	8	2	7	0	1	1	0	0	0.0380157	NA	4.25	0.5	1
MsG0280010347.01.T01	9	11	3	11	18	32	8	27	0.0382197	0.264387	8.5	21.25	0
MsG0680031122.01.T01	5	1	1	0	10	8	17	1	0.0384245	NA	1.75	9	0
MsG0580026031.01.T01	0	3	1	0	1	22	3	6	0.0385435	NA	1	8	0
MsG0880044742.01.T01	140	112	136	118	115	77	106	91	0.0386032	0.266443	126.5	97.25	1
MsG0280009956.01.T01	12	8	16	18	26	30	36	18	0.0386345	0.266443	13.5	27.5	0
MsG0580028615.01.T01	20	8	7	2	3	4	3	3	0.0386408	NA	9.25	3.25	1
MsG0580027927.01.T01	38	38	39	27	20	23	31	22	0.0389276	0.267941	35.5	24	1
MsG0180004782.01.T01	9	10	9	13	24	16	25	18	0.03897	0.267941	10.25	20.75	0
MsG0480022304.01.T01	20	10	10	28	30	27	32	41	0.0390386	0.268006	17	32.5	0
MsG0280008369.01.T01	4	1	1	5	8	12	8	6	0.0392752	NA	2.75	8.5	0
MsG0880043525.01.T01	35	22	29	20	41	74	39	43	0.0393604	0.269717	26.5	49.25	0
MsG0780038115.01.T01	13	19	32	25	8	7	16	17	0.039407	0.269717	22.25	12	1
MsG0180004226.01.T01	17	17	12	22	39	33	26	26	0.0396075	0.270681	17	31	0
MsG0280007082.01.T01	15	18	13	6	7	7	7	5	0.0398042	0.271412	13	6.5	1
MsG0580029421.01.T01	22	26	8	65	17	12	12	16	0.0398343	0.271412	30.25	14.25	1
MsG0480023818.01.T01	38	26	36	26	21	11	29	13	0.0399396	0.271721	31.5	18.5	1
MsG0880046986.01.T01	47	53	55	48	43	36	32	41	0.0400015	0.271734	50.75	38	1
MsG0380015065.01.T01	1	2	0	7	6	15	8	8	0.0400459	NA	2.5	9.25	0
MsG0280010273.01.T01	10	13	2	6	5	2	2	1	0.0401609	NA	7.75	2.5	1
MsG0480020838.01.T01	15	11	13	11	22	24	20	29	0.0403665	0.273803	12.5	23.75	0
MsG0180004311.01.T01	52	27	22	26	84	38	45	80	0.0406667	0.275427	31.75	61.75	0
MsG0580029762.01.T01	3	1	2	1	5	6	6	8	0.040701	NA	1.75	6.25	0
MsG0880045173.01.T01	30	26	13	16	36	49	30	43	0.0408438	0.275912	21.25	39.5	0
MsG0380017353.01.T01	87	106	84	133	163	187	125	153	0.0408601	0.275912	102.5	157	0
MsG0880046237.01.T01	3	1	3	1	0	0	0	0	0.0409692	NA	2	0	1
MsG0180004115.01.T01	4	3	3	0	0	0	0	0	0.0415631	NA	2.5	0	1
MsG0180003542.01.T01	55	44	96	26	21	28	50	15	0.041619	0.280576	55.25	28.5	1
MsG0380017913.01.T01	15	8	27	18	7	5	14	7	0.0416746	0.280576	17	8.25	1
MsG0780038263.01.T01	12	14	12	8	8	3	5	7	0.0417885	0.280925	11.5	5.75	1
MsG0880047006.01.T01	6	0	3	7	1	0	0	1	0.0417937	NA	4	0.5	1
MsG0480021291.01.T01	7	4	12	3	2	2	3	2	0.0418392	NA	6.5	2.25	1
MsG0380016957.01.T01	62	61	66	50	50	13	42	39	0.04186	0.280989	59.75	36	1
MsG0480022996.01.T01	2	1	1	0	5	6	4	4	0.0419486	NA	1	4.75	0
MsG0580024848.01.T01	0	0	0	0	3	3	1	2	0.0419585	NA	0	2.25	0
MsG0580025322.01.T01	11	4	6	9	1	2	6	0	0.0421036	NA	7.5	2.25	1
MsG0380017471.01.T01	29	11	12	11	35	24	46	26	0.0421136	0.282273	15.75	32.75	0
MsG0180005856.01.T01	299	314	167	351	146	286	96	234	0.0423138	0.283134	282.75	190.5	1
MsG0580025569.01.T01	2	2	2	2	5	13	5	5	0.0423227	NA	2	7	0
MsG0180005270.01.T01	26	27	20	12	16	13	11	10	0.0424094	0.283134	21.25	12.5	1
MsG0280011229.01.T01	7	5	1	8	3	1	0	1	0.0424274	NA	5.25	1.25	1
MsG0680035665.01.T01	28	16	15	39	52	54	28	47	0.0424295	0.283134	24.5	45.25	0
MsG0380014627.01.T01	1	1	1	1	3	3	8	5	0.0424745	NA	1	4.75	0
MsG0880045438.01.T01	30	18	20	16	11	11	15	15	0.0426071	0.283901	21	13	1
MsG0180005563.01.T01	11	13	8	6	4	6	3	5	0.0426772	NA	9.5	4.5	1
MsG0680030470.01.T01	2	7	4	3	1	1	1	1	0.0426834	NA	4	1	1
MsG0780037627.01.T01	56	31	24	47	79	66	47	75	0.0428887	0.285262	39.5	66.75	0
MsG0580025446.01.T03	812	377	94	562	1957	1151	667	566	0.0429372	0.285262	461.25	1085.25	0
MsG0480023120.01.T01	0	0	0	0	10	0	3	1	0.042947	NA	0	3.5	0
MsG0480021953.01.T01	7	1	3	4	11	10	6	15	0.0429698	NA	3.75	10.5	0
MsG0580025325.01.T01	14	9	13	30	36	37	23	33	0.0430804	0.285794	16.5	32.25	0
MsG0480023548.01.T01	49	17	65	120	100	95	144	223	0.0431978	0.286154	62.75	140.5	0
MsG0580027410.01.T01	10	15	12	3	3	8	3	1	0.0433153	NA	10	3.75	1
MsG0480022349.01.T01	181	214	275	78	78	139	152	70	0.0433824	0.286957	187	109.75	1
MsG0280011252.01.T01	8	4	11	7	5	2	2	3	0.0434084	NA	7.5	3	1
MsG0180003980.01.T01	37	38	66	28	30	14	32	24	0.043548	0.28757	42.25	25	1
MsG0880042511.01.T01	5	3	5	4	13	7	12	11	0.0436653	NA	4.25	10.75	0
MsG0480018120.01.T01	25	61	30	5	16	14	14	2	0.0436709	0.28757	30.25	11.5	1
MsG0380017703.01.T01	176	210	315	117	131	109	156	148	0.0437499	0.28757	204.5	136	1
MsG0180001244.01.T01	48	32	13	30	40	83	62	50	0.0438208	0.28757	30.75	58.75	0
MsG0880044391.01.T01	7	7	4	10	15	16	8	27	0.0438364	0.28757	7	16.5	0
MsG0280006711.01.T01	123	71	47	96	81	199	129	199	0.0439057	0.28757	84.25	152	0
MsG0180003114.01.T01	28	25	39	32	23	18	21	23	0.0439375	0.28757	31	21.25	1
MsG0680035738.01.T02	11	5	5	17	15	22	18	26	0.044031	0.28757	9.5	20.25	0
MsG0880047628.01.T01	65	77	71	61	67	38	49	42	0.0440595	0.28757	68.5	49	1
MsG0280006318.01.T01	47	45	31	56	63	66	78	72	0.044135	0.28757	44.75	69.75	0
MsG0880044548.01.T01	15	16	11	18	32	27	27	23	0.0441732	0.28757	15	27.25	0
MsG0180004061.01.T01	230	89	196	182	364	252	451	213	0.0442744	0.287815	174.25	320	0
MsG0580029754.01.T01	56	31	33	33	21	22	37	16	0.0443445	0.287858	38.25	24	1
MsG0280010149.01.T01	17	33	31	14	11	14	19	8	0.0444418	0.288077	23.75	13	1
MsG0680030899.01.T01	16	17	4	3	2	7	3	2	0.0445055	NA	10	3.5	1
MsG0480022363.01.T01	11	11	17	28	9	10	10	8	0.0447021	0.28935	16.75	9.25	1
MsG0280006920.01.T01	2	1	0	1	2	7	8	3	0.044837	NA	1	5	0
MsG0180000655.01.T01	13	10	6	4	3	3	4	4	0.0449279	NA	8.25	3.5	1
MsG0380015489.01.T01	6	3	6	1	2	1	0	0	0.0450039	NA	4	0.75	1
MsG0280008139.01.T03	38	49	18	33	57	101	37	76	0.0450292	0.290557	34.5	67.75	0
MsG0180003296.01.T01	104	147	244	69	79	58	125	59	0.0450464	0.290557	141	80.25	1
MsG0680031538.01.T01	15	9	10	17	26	26	17	27	0.0450809	0.290557	12.75	24	0
MsG0780039805.01.T01	30	43	37	52	57	64	64	79	0.0451629	0.290672	40.5	66	0
MsG0780041454.01.T01	34	38	46	95	67	119	126	86	0.045453	0.292124	53.25	99.5	0
MsG0880043076.01.T01	19	18	23	36	12	18	18	12	0.0455729	0.29248	24	15	1
MsG0780038925.01.T01	1	1	0	1	4	3	5	4	0.0457182	NA	0.75	4	0
MsG0580024678.01.T01	1389	1501	2006	1327	1393	796	1349	704	0.0458086	0.293576	1555.75	1060.5	1
MsG0480021828.01.T01	30	27	27	35	21	25	20	19	0.0459025	0.293763	29.75	21.25	1
MsG0380017435.01.T01	42	36	54	60	62	82	80	84	0.0460566	0.294333	48	77	0
MsG0780040903.01.T01	30	31	34	40	23	21	29	23	0.0461255	0.294359	33.75	24	1
MsG0780040476.01.T01	50	56	28	21	17	31	26	21	0.0461989	0.294412	38.75	23.75	1
MsG0380017918.01.T01	669	859	834	412	375	676	419	516	0.046655	0.296896	693.5	496.5	1
MsG0580030073.01.T01	15	12	16	14	9	11	8	3	0.046743	0.296896	14.25	7.75	1
MsG0780041000.01.T01	28	18	19	19	47	33	35	32	0.0468114	0.296896	21	36.75	0
MsG0680030761.01.T01	168	144	259	2	42	8	31	0	0.0468507	0.296896	143.25	20.25	1
MsG0480022515.01.T01	10	9	6	3	3	4	2	2	0.046974	NA	7	2.75	1
MsG0580025106.01.T01	65	28	16	34	87	117	35	60	0.0471795	0.298384	35.75	74.75	0
MsG0880047545.01.T01	4	1	3	11	1	1	2	0	0.0472066	NA	4.75	1	1
MsG0180006245.01.T01	20	9	3	7	6	4	2	3	0.0472069	NA	9.75	3.75	1
MsG0080048816.01.T01	41	19	18	29	43	77	29	52	0.0472186	0.298384	26.75	50.25	0
MsG0580025210.01.T01	26	24	19	30	16	15	20	16	0.0472831	0.298384	24.75	16.75	1
MsG0880047550.01.T01	80	25	50	31	20	44	25	19	0.0474428	0.298975	46.5	27	1
MsG0480021373.01.T01	1	6	1	2	1	0	0	0	0.0477263	NA	2.5	0.25	1
MsG0780041480.01.T01	8	19	24	11	7	6	12	6	0.0478526	0.30062	15.5	7.75	1
MsG0280009206.01.T01	4	15	3	1	9	37	16	17	0.0478731	0.30062	5.75	19.75	0
MsG0280007553.01.T01	5	4	6	7	10	14	11	15	0.0479028	0.30062	5.5	12.5	0
MsG0380015591.01.T01	28	20	16	14	21	50	40	38	0.0480061	0.300817	19.5	37.25	0
MsG0380016196.01.T01	948	1048	880	954	1167	1474	1976	1291	0.048067	0.300817	957.5	1477	0
MsG0580024363.01.T01	168	163	117	99	193	234	253	198	0.0484148	0.302576	136.75	219.5	0
MsG0380014983.01.T01	9	18	13	3	5	2	5	6	0.048594	0.302979	10.75	4.5	1
MsG0280010285.01.T01	21	39	14	23	11	20	11	16	0.0486563	0.302979	24.25	14.5	1
MsG0080048554.01.T01	9	15	3	5	5	2	2	3	0.048674	NA	8	3	1
MsG0480020547.01.T01	12	15	30	5	5	10	5	9	0.04868	0.302979	15.5	7.25	1
MsG0380015200.01.T01	66	90	56	37	41	33	49	44	0.0488257	0.303469	62.25	41.75	1
MsG0480023154.01.T01	68	57	59	58	72	94	112	96	0.0491478	0.305053	60.5	93.5	0
MsG0380012835.01.T01	5	6	6	2	2	2	1	1	0.0492186	NA	4.75	1.5	1
MsG0880047434.01.T01	28	25	17	20	19	12	11	16	0.0494186	0.306054	22.5	14.5	1
MsG0880046129.01.T01	4	2	3	8	9	15	9	10	0.049442	NA	4.25	10.75	0
MsG0380017453.01.T01	7	33	19	24	6	17	12	5	0.0494457	0.306054	20.75	10	1
MsG0080049053.01.T01	30	34	41	19	23	15	24	15	0.0495859	0.306054	31	19.25	1
MsG0280011424.01.T01	14	4	2	19	34	12	20	33	0.0496428	0.306054	9.75	24.75	0
MsG0480023959.01.T01	14	17	19	21	11	11	11	12	0.0497078	0.306054	17.75	11.25	1
MsG0480023074.01.T01	112	96	169	191	116	93	102	111	0.0497144	0.306054	142	105.5	1
