# Supplementary material for: Genome-Wide Identification of GRAS Gene Family and Their Responses to Abiotic Stress in Medicago sativa
Source: Int J Mol Sci. 2021 Jul 20;22(14):7729. doi: 10.3390/ijms22147729 (PMC8304046; doi:10.3390/ijms22147729)
Supplement: Supplementary file 1 [file ijms-22-07729-s001.zip › supps resubmitted 2/Table_S6.xlsx]

## Sheet: Sheet1
Table S6: The 6 gene-specific primer pairs used for qRT-PCR validation
Primer	Sequece (5' to 3')
qMsGRAS5-F1	CCACCACCACCACCACCAATC
qMsGRAS5-R1	CGAAGATGCGACGGTTCAAAGC
qMsGRAS13-F3	TGGACGAGTTATTAGCAGCATTAG
qMsGRAS13-R3	GATACCTTCTTCTTGAGCACTACC
qMsGRAS27-F1	CATCATCGTCGCCAGCATCTTC
qMsGRAS27-R1	CTTCAAGCAGCCTCTCCATCAATG
qMsGRAS37-F2	CGGTGGTGCTGGCTCGTC
qMsGRAS37-R2	GGAGGAAGTGGTTGTTGTTGTTGG
qMsGRAS50-F1	TCCTTGGCTTGAATCTGCTGTAAC
qMsGRAS50-R1	CTTCGTCCTCTTCTCCTGTCTCC
qMsGRAS51-F1	ACGCTTCACCCTGGAATCATACC
qMsGRAS51-R1	CAACACTGGACATACCGCTTAACG
