# Supplementary material for: Genome-Wide Identification of GRAS Gene Family and Their Responses to Abiotic Stress in Medicago sativa
Source: Int J Mol Sci. 2021 Jul 20;22(14):7729. doi: 10.3390/ijms22147729 (PMC8304046; doi:10.3390/ijms22147729)
Supplement: Supplementary file 1 [file ijms-22-07729-s001.zip › supps resubmitted 2/Table_S7.xlsx]

## Sheet: Nacl
Table S7: Expression levels of six MsGRAS genes under drought, salt, exogenous ABA, GA and IAA treatments by qRT-PCR
Gene name	0h	2h	12h	24h	72h
MsGRAS5	1.0±0.09	0.41±0.07	0.99±0.07	0.22±0.05	0.43±0.03
MsGRAS13	1.02±0.19	0.07±0.03	0.007±0.001	0.55±0.05	0.14±0.06
MsGRAS27	1.01±0.07	0.87±0.08	0.83±0.09	1.17±0.07	1.19±0.02
MsGRAS37	1.01±0.02	0.59±0.04	1.0±0.07	0.62±0.01	0.43±0.02
MsGRAS50	1.24±0.12	0.33±0.14	0.04±0.008	2.54±0.07	8.72±0.18
MsGRAS51	1.06±0.027	0.53±0.08	0.56±0.18	0.44±0.01	0.35±0.01

## Sheet: PEG
Gene name	0h	2h	12h	24h	72h
MsGRAS5	1±0.06	0.68±0.23	2.02±0.16	0.74±0.24	0.49±0.38
MsGRAS13	1 ±0.04	0.72±0.17	2.15±0.50	0.78±0.02	1.85±0.13
MsGRAS27	1.02 ±0.16	0.36±0.04	0.78±0.43	1.50±0.50	0.94±0.03
MsGRAS37	1.21±0.001	0.93±0.07	0.73±0.03	1.97±0.12	2.21±0.005
MsGRAS50	1.04±0.19	0.30±0.04	6.43±0.09	1.81±1.26	0.04±0.007
MsGRAS51	1.03±0.009	0.07±0.01	11.3±0.78	13.4±0.45	18.5±0.30

## Sheet: ABA
Gene name	0h	2h	12h	24h	72h
MsGRAS5	1.01±0.11	1.21±0.41	1.25±0.28	2.01±0.24	0.95±0.22
MsGRAS13	1.10±0.05	0.41±0.05	0.73±0.04	0.66±0.02	0.51±0.06
MsGRAS27	1±0.04	0.48±0.02	0.41±0.01	4.71±0.01	0.82±0.01
MsGRAS37	0.99±0.001	1.44±0.18	4.45±0.19	3.64±0.09	1.44±0.05
MsGRAS50	1.02±0.15	4.22±0.40	1.35±0.20	1.36±0.1	3.62±0.67
MsGRAS51	1.03±0.19	9.52±1.2	4.49±0.14	7.07±0.91	6.76±0.38

## Sheet: GA
Gene name	0h	2h	12h	24h	72h
MsGRAS5	1.09±0.32	1.89±0.33	0.84±0.10	0	2.47±0.34
MsGRAS13	1.06±0.26	1.16±0.12	1.09±0.17	0.77±0.09	0.69±0.13
MsGRAS27	1.02±0.17	0.40±0.03	0.41±0.90	0.84±0.12	1.17±0.24
MsGRAS37	1.06±0.23	1.07±0.06	0.62±0.13	1.03±0.06	0.97±0.13
MsGRAS50	1.08±0.02	0.50±0.01	6.10±0.06	1.88±0.13	855.80±44.92
MsGRAS51	1.00±0.02	2.25±0.16	7.28±0.05	3.22±0.51	4.74±0.06

## Sheet: IAA
Gene name	0h	2h	12h	24h	72h
MsGRAS5	1.03±0.04	0.96±0.01	1.34±0.17	0.28±0.05	0.24±0
MsGRAS13	1.04±0.02	0.40±0.04	0.22±0.04	0.33±0.16	0.20±0.06
MsGRAS27	1.07±0.29	0.25±0.03	1.23±0.41	4.43±0.33	1.10±0.23
MsGRAS37	1.02±0.14	0.80±0.11	0.96±0.26	1.06±0.13	0.85±0.12
MsGRAS50	1.03±0.10	0.97±0.11	1.22±0.02	0.42±0.18	0.86±0.63
MsGRAS51	0.78±0.06	1.79±0.07	1.80±0.01	2.17±0.10	0.86±0.36
