# Supplementary material for: Genome-Wide Identification of GRAS Gene Family and Their Responses to Abiotic Stress in Medicago sativa
Source: Int J Mol Sci. 2021 Jul 20;22(14):7729. doi: 10.3390/ijms22147729 (PMC8304046; doi:10.3390/ijms22147729)
Supplement: Supplementary file 1 [file ijms-22-07729-s001.zip › supps resubmitted 2/Table_S8.xlsx]

## Sheet: MsGRAS-geneIDS-51.csv.retri (2)
Table S8: Expression data of 51 MsGRAS genes in public RNA-seq datasets under stress treat-ments
Gene ID	Gene name	Drought-1	Drought-2	Drought-3	Drought-4	Drought-5	Drought-6	Control-1	Control-2	Control-3	Control-4	Control-5	Control-6	Root_drought vs Control_fold change	Root_drought vs Control_pvalue	Root_drought vs Control_padj	Annotation
MsG0180004788.01.T01	MsGRAS1	0	0	0	0	0	0	0	0	0	0	0	0	1	NA	NA	XM_003591347.1 PREDICTED: Medicago truncatula DELLA protein RGL1 (LOC11427646) mRNA
MsG0280007861.01.T01	MsGRAS2	1	2	2	2	3	2	0	0	1	0	0	1	5.87805	0.0320083	0.117221	XM_003594706.3 PREDICTED: Medicago truncatula DELLA protein RGL1 (LOC11433599) mRNA
MsG0280007862.01.T01	MsGRAS3	5	5	4	3	8	8	1	1	1	0	1	1	6.54455	0.000989913	0.00597805	XM_003594707.3 PREDICTED: Medicago truncatula DELLA protein RGL2 (LOC11413902) mRNA
MsG0280007863.01.T01	MsGRAS4	1	2	0	1	1	1	1	0	0	0	0	0	5.7619	0.182192	0.429282	XM_003594709.1 PREDICTED: Medicago truncatula DELLA protein RGL1 (LOC11417103) mRNA
MsG0280009128.01.T01	MsGRAS5	0	0	0	0	0	0	0	0	0	0	0	1	0.047619	0.837222	NA	CP039337.1 Cicer arietinum chromosome Ca7Length=48961537
MsG0280010628.01.T01	MsGRAS6	3	5	4	3	5	5	1	1	1	0	0	1	6.18519	0.00398036	0.0201004	XM_003597004.3 PREDICTED: Medicago truncatula scarecrow-like protein 32 (LOC11418043) mRNA
MsG0280011038.01.T01	MsGRAS7	0	0	0	0	0	0	0	0	0	0	0	1	0.047619	0.837222	NA	XM_003597319.3 PREDICTED: Medicago truncatula scarecrow-like protein 33 (LOC11416099) mRNA
MsG0280011039.01.T01	MsGRAS8	0	0	1	0	0	0	1	1	1	2	2	2	0.116022	0.0203371	0.0815974	XM_003597323.3 PREDICTED: Medicago truncatula scarecrow-like protein 33 (LOC11408919) mRNA
MsG0280011040.01.T01	MsGRAS9	10	10	9	10	13	12	12	11	8	10	13	14	0.94122	0.423234	0.724985	XM_003597325.3 PREDICTED: Medicago truncatula scarecrow-like protein 14 (LOC11414015) mRNA
MsG0280011041.01.T01	MsGRAS10	31	52	29	38	37	32	58	89	44	50	71	56	0.595164	2.05264e-05	0.000174054	AC183753.4 Medicago truncatula chromosome 2 BAC clone mth2-26g14 complete sequence
MsG0280011042.01.T01	MsGRAS11	16	11	8	13	15	8	21	26	19	30	32	29	0.452404	1.34656e-06	1.38231e-05	XM_013609964.2 PREDICTED: Medicago truncatula scarecrow-like protein 30 (LOC25487898) mRNA
MsG0380012325.01.T01	MsGRAS12	0	0	0	0	0	0	0	0	0	0	0	0	1	NA	NA	XM_003598826.2 PREDICTED: Medicago truncatula scarecrow-like protein 3 (LOC11418331) mRNA
MsG0380015272.01.T01	MsGRAS13	20	25	18	19	29	30	15	18	12	10	16	19	1.56635	0.0538282	0.175168	XM_013605137.2 PREDICTED: Medicago truncatula DELLA protein GAI (LOC25489240) mRNA
MsG0380015408.01.T01	MsGRAS14	24	9	19	19	20	18	4	4	3	8	7	8	3.20264	3.32696e-05	0.000271668	XM_013605915.2 PREDICTED: Medicago truncatula scarecrow-like protein 1 (LOC25489758) mRNA
MsG0380015569.01.T01	MsGRAS15	1	1	1	1	1	2	1	1	1	1	1	2	1	0.862495	0.958118	XM_003601028.3 PREDICTED: Medicago truncatula nodulation-signaling pathway 2 protein (LOC11406790) mRNA
MsG0380016451.01.T01	MsGRAS16	16	27	13	17	41	40	10	6	6	3	4	5	4.52423	8.55246e-07	9.08303e-06	XM_013605915.2 PREDICTED: Medicago truncatula scarecrow-like protein 1 (LOC25489758) mRNA
MsG0480020975.01.T01	MsGRAS17	1	1	2	1	1	1	2	1	1	1	1	1	1	0.86331	0.958118	XM_003606619.3 PREDICTED: Medicago truncatula scarecrow-like protein 14 (LOC11416797) mRNA
MsG0480020976.01.T01	MsGRAS18	9	8	8	9	7	5	10	11	9	12	12	11	0.707917	0.0519559	0.170299	XM_003606625.3 PREDICTED: Medicago truncatula scarecrow-like protein 14 (LOC11408765) mRNA
MsG0480021018.01.T01	MsGRAS19	1	0	1	1	1	1	1	2	1	1	1	1	0.716312	0.517142	0.799554	XM_003606622.3 PREDICTED: Medicago truncatula scarecrow-like protein 14 (LOC11422027) mRNA
MsG0480021019.01.T01	MsGRAS20	9	13	7	9	8	7	20	28	20	20	27	20	0.392817	1.72656e-07	2.00849e-06	XM_003606621.3 PREDICTED: Medicago truncatula scarecrow-like protein 33 (LOC11415945) mRNA
MsG0480021020.01.T01	MsGRAS21	2	1	1	1	2	1	1	3	2	1	2	1	0.800995	0.555657	0.828198	XM_003606619.3 PREDICTED: Medicago truncatula scarecrow-like protein 14 (LOC11416797) mRNA
MsG0480021642.01.T01	MsGRAS22	167	174	167	179	126	136	239	218	283	247	234	176	0.679324	7.82107e-06	7.08218e-05	XM_024779599.1 PREDICTED: Medicago truncatula scarecrow-like protein 21 (LOC11425266) transcript variant X2 mRNA
MsG0480021764.01.T01	MsGRAS23	1	2	2	3	3	3	3	2	2	1	2	4	1	0.812521	0.958118	XM_024782831.1 PREDICTED: Medicago truncatula scarecrow-like protein 23 (LOC11442833) mRNA
MsG0480021771.01.T01	MsGRAS24	0	0	0	0	0	0	0	0	0	0	0	0	1	NA	NA	XM_003607253.3 PREDICTED: Medicago truncatula scarecrow-like protein 3 (LOC11444939) mRNA
MsG0480021850.01.T01	MsGRAS25	2	3	3	1	5	4	2	2	1	2	2	2	1.63348	0.411124	0.716582	XM_003607366.3 PREDICTED: Medicago truncatula SCARECROW-LIKE protein 7 (LOC11446666) mRNA
MsG0480023446.01.T01	MsGRAS26	0	0	0	0	0	0	0	0	0	0	0	0	1	NA	NA	XM_003630169.3 PREDICTED: Medicago truncatula nodulation-signaling pathway 2 protein-like (LOC11436751) mRNA
MsG0580024328.01.T01	MsGRAS27	9	8	7	7	11	9	2	3	2	1	3	4	3.39203	0.00108998	0.0065047	XM_003610924.3 PREDICTED: Medicago truncatula scarecrow-like protein 3 (LOC11439981) mRNA
MsG0580024757.01.T01	MsGRAS28	0	0	0	0	0	0	0	0	0	0	0	0	1	NA	NA	XM_003611570.1 PREDICTED: Medicago truncatula scarecrow-like protein 32 (LOC11421838) mRNA
MsG0580027451.01.T01	MsGRAS31	0	0	0	0	0	0	0	0	0	0	0	0	1	NA	NA	XM_003614710.2 PREDICTED: Medicago truncatula nodulation-signaling pathway 2 protein-like (LOC11436588) mRNA
MsG0580027451.01.T02	MsGRAS33	0	0	0	0	0	0	0	0	0	0	0	0	1	NA	NA	XM_003614710.2 PREDICTED: Medicago truncatula nodulation-signaling pathway 2 protein-like (LOC11436588) mRNA
MsG0580027451.01.T03	MsGRAS32	0	0	0	0	0	0	0	0	0	0	0	0	1	NA	NA	XM_003614710.2 PREDICTED: Medicago truncatula nodulation-signaling pathway 2 protein-like (LOC11436588) mRNA
MsG0580027451.01.T04	MsGRAS30	0	0	0	0	0	0	0	0	0	0	0	0	1	NA	NA	XM_003614710.2 PREDICTED: Medicago truncatula nodulation-signaling pathway 2 protein-like (LOC11436588) mRNA
MsG0580027451.01.T05	MsGRAS29	0	0	0	0	0	0	0	0	0	0	0	0	1	NA	NA	XM_003614710.2 PREDICTED: Medicago truncatula nodulation-signaling pathway 2 protein-like (LOC11436588) mRNA
MsG0580029906.01.T01	MsGRAS34	104	114	113	98	84	94	186	180	208	222	202	127	0.539576	7.11868e-10	1.12056e-08	XM_003617649.3 PREDICTED: Medicago truncatula scarecrow-like protein 21 (LOC11433242) mRNA
MsG0580030094.01.T01	MsGRAS35	53	71	54	56	68	70	51	39	44	39	39	45	1.44738	0.0199251	0.0800773	XM_003617918.3 PREDICTED: Medicago truncatula scarecrow-like transcription factor PAT1 (LOC11418702) mRNA
MsG0680032758.01.T01	MsGRAS36	72	86	82	83	89	84	32	31	32	25	27	42	2.62391	1.74947e-14	4.41991e-13	XM_013596727.2 PREDICTED: Medicago truncatula scarecrow-like protein 8 (LOC25496406) mRNA
MsG0680033030.01.T01	MsGRAS37	70	67	75	83	62	69	29	24	26	24	31	39	2.46201	1.07358e-10	1.827e-09	XM_013596727.2 PREDICTED: Medicago truncatula scarecrow-like protein 8 (LOC25496406) mRNA
MsG0780037085.01.T01	MsGRAS38	0	0	0	0	0	0	0	0	0	0	0	0	1	NA	NA	XM_003622047.2 PREDICTED: Medicago truncatula DELLA protein RGL2 (LOC11438339) mRNA
MsG0780037984.01.T01	MsGRAS39	13	12	10	13	18	15	8	8	7	7	9	9	1.68678	0.0621798	0.195042	XM_013587320.2 PREDICTED: Medicago truncatula scarecrow-like protein 6 (LOC25480239) mRNA
MsG0780037985.01.T01	MsGRAS40	19	21	20	18	28	26	11	12	11	9	13	17	1.80767	0.00821154	0.037907	XM_013587320.2 PREDICTED: Medicago truncatula scarecrow-like protein 6 (LOC25480239) mRNA
MsG0780038783.01.T01	MsGRAS41	1	1	1	1	1	1	0	1	1	1	1	1	1.19802	0.91911	0.966868	XM_013593420.2 PREDICTED: Medicago truncatula scarecrow-like protein 9 (LOC25498496) mRNA
MsG0780039578.01.T01	MsGRAS42	2	2	2	2	4	3	2	2	1	1	2	3	1.36199	0.672502	0.895512	XM_003623651.3 PREDICTED: Medicago truncatula protein SCARECROW (LOC11423464) mRNA
MsG0780041365.01.T01	MsGRAS43	1	1	1	1	1	1	1	0	0	0	0	1	2.95122	0.283054	0.575122	XM_003625927.3 PREDICTED: Medicago truncatula DELLA protein RGL1 (LOC11430019) mRNA
MsG0880042740.01.T01	MsGRAS44	22	30	23	21	33	41	15	15	8	6	8	19	2.39338	0.000238957	0.00164516	XM_003627246.3 PREDICTED: Medicago truncatula nodulation-signaling pathway 1 protein (LOC11434050) mRNA
MsG0880044171.01.T01	MsGRAS45	8	6	9	5	11	13	1	1	1	1	1	2	7.38298	2.94748e-05	0.00024322	XM_013589679.2 PREDICTED: Medicago truncatula DELLA protein RGL1 (LOC25502341) mRNA
MsG0880045957.01.T01	MsGRAS46	4	1	3	2	3	3	1	0	0	1	1	1	3.96296	0.0471137	0.159693	XM_024783011.1 PREDICTED: Medicago truncatula scarecrow-like protein 32 (LOC11411849) mRNA
MsG0880045975.01.T01	MsGRAS48	0	0	0	0	0	0	0	0	0	0	0	0	1	NA	NA	XM_024783011.1 PREDICTED: Medicago truncatula scarecrow-like protein 32 (LOC11411849) mRNA
MsG0880045975.01.T02	MsGRAS47	0	0	0	0	0	0	0	0	0	0	0	0	1	NA	NA	XM_024783011.1 PREDICTED: Medicago truncatula scarecrow-like protein 32 (LOC11411849) mRNA
MsG0880045989.01.T01	MsGRAS49	5	5	3	3	9	5	3	4	2	2	5	6	1.36281	0.570342	0.838696	XM_003608480.3 PREDICTED: Medicago truncatula protein SHORT-ROOT (LOC11409306) mRNA
MsG0880046208.01.T01	MsGRAS50	1	2	2	1	2	2	5	8	4	4	5	3	0.345955	0.00631983	0.0300367	XM_024782458.1 PREDICTED: Medicago truncatula scarecrow-like protein 28 (LOC25493657) mRNA
MsG0880047717.01.T01	MsGRAS51	193	138	113	183	111	65	318	439	474	625	690	702	0.247241	4.4518e-16	1.3461e-14	XM_003610523.3 PREDICTED: Medicago truncatula scarecrow-like protein 13 (LOC11439575) mRNA
